# Supplementary material for: A change in cis-regulatory logic underlying obligate versus facultative muscle multinucleation in chordates
Source: Development. 2024 Sep 3;151(20):dev202968. doi: 10.1242/dev.202968 (PMC11441980; doi:10.1242/dev.202968)
Supplement: Table S2. DESeq2 analysis of differential gene expression of Ebf overexpression in developing larval tail muscles measured by Illumina bulk RNAseq [file develop-151-202968-TableS2.xlsx]

## Sheet: all detected
KY21 gene ID	log2(FC)	StdErr	Wald-Stats	P-value	P-adj	EBFneg_1	EBFneg_2	MyoD_EBF_1	MyoD_EBF_2	Ciona gene/human homolog
KY21.Chr8.539	5.86829	0.0945362	62.0745	0	0	33.1418	25.0091	10823.4	11842.9	Acta.b (actin alpha.b) ACTC1 (HGNC:143, actin alpha cardiac muscle 1)	Beyond the limits of calculation
KY21.Chr14.759	5.05819	0.0955499	52.9377	0	0	70.8866	77.5283	8397.65	10019.5	Tpm.a (tropomyosin.a) TPM1 (HGNC:12010, tropomyosin 1)
KY21.Chr3.309	4.24406	0.0902787	47.0106	0	0	347.989	278.852	13625.9	11385.4	Myh.c (myosin heavy chain.c) MYH2 (HGNC:7572, myosin heavy chain 2)
KY21.Chr2.1342	4.11458	0.0842046	48.8641	0	0	331.418	267.598	9151.79	9410.58	COL24A1 (HGNC:20821, collagen type XXIV alpha 1 chain)
KY21.Chr13.110	3.7844	0.0951721	39.7638	0	0	158.344	145.053	5144.33	4424.33	SPEGNB (HGNC:51251, SPEG neighbor)
KY21.Chr12.43	3.09806	0.094529	32.7736	1.39976e-235	3.3172e-232	222.787	193.821	3211.71	3483.96	CALML6 (HGNC:24193, calmodulin like 6)
KY21.Chr3.1328	2.37722	0.110231	21.5659	3.75848e-103	7.63455e-100	185.962	167.561	2863.01	1931.2	ASTE1 (HGNC:25021, asteroid homolog 1)
KY21.Chr2.1245	2.26143	0.105032	21.5309	7.99003e-103	1.42013e-99	237.516	186.318	2192.07	1829.13	SLC6A13 (HGNC:11046, solute carrier family 6 member 13)
KY21.Chr5.673	1.78407	0.115611	15.4317	1.00234e-53	1.01802e-50	48.7921	73.7769	658.832	737.388	COLEC11 (HGNC:17213, collectin subfamily member 11)
KY21.Chr10.344	1.77904	0.104689	16.9935	9.16881e-65	1.08643e-61	332.339	252.592	1754.11	1598.63	RASAL3 (HGNC:26129, RAS protein activator like 3)
KY21.Chr8.891	1.75527	0.11447	15.3338	4.54434e-53	4.30773e-50	139.932	110.04	912.985	1305.05	Myl.d (myosin light chain.d) MYL5 (HGNC:7586, myosin light chain 5)
KY21.Chr1.951	1.73854	0.0962359	18.0654	5.96904e-73	9.43042e-70	813.815	730.266	4069.48	3213.31	TUBA3D (HGNC:24071, tubulin alpha 3d)
KY21.Chr12.715	1.68831	0.11623	14.5256	8.33943e-48	7.41115e-45	34.983	45.0164	496.204	608.947	TAGLN3 (HGNC:29868, transgelin 3)
KY21.Chr10.1112	1.66027	0.0944338	17.5813	3.42434e-69	4.86907e-66	1437.99	1573.07	7372.71	5547.04	TNXB (HGNC:11976, tenascin XB)
KY21.Chr1.1903	1.57265	0.112594	13.9675	2.46243e-44	2.05961e-41	125.202	142.552	754.139	864.682	TSHR (HGNC:12373, thyroid stimulating hormone receptor)
KY21.UAContig27.1	1.40318	0.113713	12.3397	5.53418e-35	3.93452e-32	117.838	142.552	698.165	663.993	SVEP1 (HGNC:15985, sushi, von Willebrand factor type A, EGF and pentraxin domain containing 1)
KY21.Chr9.875	1.3552	0.114701	11.815	3.26542e-32	1.85724e-29	30.38	26.2596	476.537	330.276	RXFP2 (HGNC:17318, relaxin family peptide receptor 2)
KY21.Chr8.1084	1.28981	0.115937	11.125	9.47575e-29	4.97047e-26	62.6012	48.7678	527.973	387.616	FAT1 (HGNC:3595, FAT atypical cadherin 1)
KY21.Chr3.1507	1.28924	0.107792	11.9605	5.72489e-33	3.69535e-30	645.345	421.404	1965.15	2005.74	TTN (HGNC:12403, titin)
KY21.Chr9.1067	1.2801	0.0749793	17.0727	2.36963e-65	3.06307e-62	3492.78	3178.66	9509.57	8745.44	HDHD5 (HGNC:1843, haloacid dehalogenase like hydrolase domain containing 5)
KY21.Chr9.312	1.20081	0.0999649	12.0124	3.06003e-33	2.07193e-30	670.201	600.219	2111.89	1727.07	PARP14 (HGNC:29232, poly(ADP-ribose) polymerase family member 14)
KY21.Chr1.2148	1.19057	0.107328	11.0929	1.35841e-28	6.66043e-26	385.734	406.398	1486.34	1138.76	HMCN1 (HGNC:19194, hemicentin 1)
KY21.Chr6.562	1.15283	0.104269	11.0564	2.04229e-28	9.67979e-26	396.781	381.389	1275.3	1094.04	Wnttun1 (Tunicate Wnt family member 1) WNT4 (HGNC:12783, Wnt family member 4)
KY21.Chr1.293	1.12774	0.0718996	15.6849	1.91897e-55	2.09892e-52	2636.61	2677.23	6483.93	6268.37	KCND2 (HGNC:6238, potassium voltage-gated channel subfamily D member 2)
KY21.Chr2.74	1.1272	0.112658	10.0056	1.44074e-23	4.99654e-21	17.4915	36.2632	302.563	313.074	MYMK (HGNC:33778, myomaker, myoblast fusion factor)
KY21.Chr3.1288	1.12242	0.100917	11.1222	9.78784e-29	4.97047e-26	447.414	486.427	1390.28	1255.74	PREDICTED: Ciona intestinalis uncharacterized LOC100176385
KY21.Chr6.276	1.0862	0.115709	9.38729	6.15631e-21	1.75073e-18	69.966	50.0182	372.153	345.185	SYNPO (HGNC:30672, synaptopodin)
KY21.Chr1.1985	1.0819	0.116099	9.31879	1.17671e-20	3.28072e-18	112.314	90.0328	437.204	457.57	CD209 (HGNC:1641, CD209 molecule)
KY21.UAContig15.10	1.06473	0.115181	9.24398	2.375e-20	6.14002e-18	49.7127	57.521	378.204	297.019	ERO1A (HGNC:13280, endoplasmic reticulum oxidoreductase 1 alpha)
KY21.Chr10.1010	1.02097	0.115999	8.80155	1.34936e-18	2.86367e-16	107.711	111.291	448.55	411.699	ADGRD1 (HGNC:19893, adhesion G protein-coupled receptor D1)
KY21.Chr1.1198	1.01907	0.11566	8.81089	1.24154e-18	2.67476e-16	61.6806	92.5337	450.819	353.212	TP53I3 (HGNC:19373, tumor protein p53 inducible protein 3)
KY21.Chr2.1407	1.01634	0.0970964	10.4674	1.21999e-25	4.95631e-23	956.509	1010.37	2725.34	2154.82	MUC5AC (HGNC:7515, mucin 5AC, oligomeric mucus/gel-forming)
KY21.Chr10.795	1.00301	0.107699	9.31309	1.2417e-20	3.39532e-18	336.021	406.398	1091.5	950.691	CDH7 (HGNC:1766, cadherin 7)
KY21.UAContig37.3	0.993937	0.112125	8.86454	7.68195e-19	1.68046e-16	29.4594	27.51	257.935	229.359	SVEP1 (HGNC:15985, sushi, von Willebrand factor type A, EGF and pentraxin domain containing 1)
KY21.Chr2.826	0.982118	0.100822	9.74108	2.01409e-22	6.36408e-20	586.426	557.703	1541.56	1302.76	WDR49 (HGNC:26587, WD repeat domain 49)
KY21.Chr14.750	0.9697	0.0859297	11.2848	1.55984e-29	8.53051e-27	2175.39	1863.18	4771.42	4255.75	Mrf (Myogenic regulatory factor) MYF5 (HGNC:7565, myogenic factor 5)
KY21.Chr1.1992	0.966739	0.113453	8.52104	1.58132e-17	3.08011e-15	49.7127	67.5246	470.486	283.258	TECTA (HGNC:11720, tectorin alpha)
KY21.Chr1.1155	0.962282	0.112024	8.58996	8.69992e-18	1.71811e-15	38.6654	25.0091	243.564	262.615	OR1Q1 (HGNC:8223, olfactory receptor family 1 subfamily Q member 1)
KY21.Chr11.192	0.914023	0.109154	8.37368	5.58478e-17	1.0313e-14	23.0151	26.2596	290.461	190.368	LRP1B (HGNC:6693, LDL receptor related protein 1B)
KY21.Chr11.569	0.912587	0.111561	8.1802	2.83379e-16	4.79686e-14	270.658	351.378	900.882	772.938	ACSF2 (HGNC:26101, acyl-CoA synthetase family member 2)
KY21.Chr11.427	0.872773	0.0883121	9.88282	4.94219e-23	1.59711e-20	1333.04	1154.17	2564.22	2625.01	CFLAR (HGNC:1876, CASP8 and FADD like apoptosis regulator)
KY21.Chr3.1290	0.862316	0.115563	7.46184	8.53228e-14	1.06421e-11	142.694	160.058	427.371	479.359	SNX30 (HGNC:23685, sorting nexin family member 30)
KY21.Chr2.73	0.858583	0.116147	7.39219	1.44426e-13	1.78573e-11	128.885	87.5319	402.409	377.295	NAIP (HGNC:7634, NLR family apoptosis inhibitory protein)
KY21.Chr14.497	0.838272	0.108776	7.70643	1.29389e-14	1.82157e-12	38.6654	20.0073	261.717	204.129	SULT2A1 (HGNC:11458, sulfotransferase family 2A member 1)
KY21.Chr1.422	0.825915	0.0987621	8.36267	6.13135e-17	1.11771e-14	4155.61	3735.11	230382	128154	Ebf (Ebf transcription factor) EBF3 (HGNC:19087, EBF transcription factor 3)
KY21.Chr1.1244	0.815685	0.0769784	10.5963	3.10086e-26	1.33609e-23	2641.22	2465.9	5039.95	4711.02	ECEL1 (HGNC:3147, endothelin converting enzyme like 1)
KY21.Chr10.65	0.80065	0.110237	7.26297	3.78695e-13	4.52493e-11	483.318	345.126	956.857	982.801	GIN1 (HGNC:25959, gypsy retrotransposon integrase 1)
KY21.Chr7.648	0.800031	0.113814	7.02928	2.07604e-12	2.32435e-10	230.151	221.331	626.306	516.057	SLC23A1 (HGNC:10974, solute carrier family 23 member 1)
KY21.Chr12.587	0.799776	0.111955	7.14375	9.08158e-13	1.04985e-10	54.3157	37.5137	258.692	217.891	NLRP5 (HGNC:21269, NLR family pyrin domain containing 5)
KY21.Chr1.1396	0.794882	0.114257	6.95695	3.47722e-12	3.80328e-10	57.0775	63.7732	254.91	245.414	ZBTB7C (HGNC:31700, zinc finger and BTB domain containing 7C)
KY21.Chr13.32	0.791389	0.108772	7.27567	3.447e-13	4.18914e-11	54.3157	25.0091	313.909	221.331	FAM205A (HGNC:41911, family with sequence similarity 205 member A)
KY21.Chr2.982	0.790572	0.0980814	8.06036	7.60686e-16	1.2153e-13	682.169	607.722	1309.34	1330.28	NSUN7 (HGNC:25857, NOP2/Sun RNA methyltransferase family member 7)
KY21.UAContig5.34	0.789377	0.11533	6.84448	7.67566e-12	7.96644e-10	94.8224	91.2833	401.653	276.377	GIN1 (HGNC:25959, gypsy retrotransposon integrase 1)
KY21.Chr13.387	0.782319	0.0919522	8.5079	1.77116e-17	3.40326e-15	950.986	894.076	1884.21	1733.95	SVEP1 (HGNC:15985, sushi, von Willebrand factor type A, EGF and pentraxin domain containing 1)
KY21.Chr9.801	0.770252	0.116226	6.6272	3.42117e-11	3.33189e-09	113.234	148.804	390.307	373.854	LRP1 (HGNC:6692, LDL receptor related protein 1)
KY21.Chr10.849	0.769211	0.10589	7.26426	3.7509e-13	4.51984e-11	29.4594	15.0055	208.769	173.166	STAT5B (HGNC:11367, signal transducer and activator of transcription 5B)
KY21.Chr13.70	0.752644	0.100098	7.51905	5.51769e-14	7.1978e-12	134.408	110.04	2377.39	1402.53	CHD6 (HGNC:19057, chromodomain helicase DNA binding protein 6)
KY21.Chr1.59	0.749517	0.085849	8.73065	2.53214e-18	5.07106e-16	2151.46	1944.46	4084.61	3535.56	FBN1 (HGNC:3603, fibrillin 1)
KY21.Chr11.815	0.748687	0.108865	6.87722	6.10333e-12	6.47636e-10	603.917	427.656	1117.97	1120.42	GIN1 (HGNC:25959, gypsy retrotransposon integrase 1)
KY21.Chr1.2038	0.746204	0.0894993	8.33754	7.5852e-17	1.36524e-14	2053.87	1786.9	3907.61	3317.67	PKHD1L1 (HGNC:20313, PKHD1 like 1)
KY21.Chr3.582	0.743953	0.11462	6.49058	8.55042e-11	7.79349e-09	528.428	372.636	1315.39	880.737	RTL1 (HGNC:14665, retrotransposon Gag like 1)
KY21.Chr7.959	0.72816	0.0973911	7.47666	7.62347e-14	9.67841e-12	641.662	699.005	1271.52	1303.9	CHRNB1 (HGNC:1961, cholinergic receptor nicotinic beta 1 subunit)
KY21.Chr4.1032	0.726487	0.111804	6.49788	8.14616e-11	7.47292e-09	267.896	296.358	661.857	583.717	LMBRD2 (HGNC:25287, LMBR1 domain containing 2)
KY21.Chr6.536	0.725764	0.116233	6.24404	4.26412e-10	3.50472e-08	117.838	157.557	363.076	396.79	UMOD (HGNC:12559, uromodulin)
KY21.UAContig2.35	0.725462	0.10611	6.83688	8.09367e-12	8.33941e-10	20.2533	33.7623	213.307	161.698	GIN1 (HGNC:25959, gypsy retrotransposon integrase 1)
KY21.Chr1.800	0.724683	0.113531	6.38311	1.73523e-10	1.53249e-08	306.562	256.343	720.857	573.396	GIN1 (HGNC:25959, gypsy retrotransposon integrase 1)
KY21.Chr11.505	0.724435	0.0752246	9.6303	5.95546e-22	1.80172e-19	4066.32	4447.87	7853.79	7188.1	GPHN (HGNC:15465, gephyrin)
KY21.Chr8.564	0.722243	0.101316	7.12864	1.01367e-12	1.16237e-10	12.8885	10.0036	152.795	135.322	BCHE (HGNC:983, butyrylcholinesterase)
KY21.Chr6.230	0.715292	0.100754	7.09936	1.25334e-12	1.4257e-10	581.823	671.495	1169.41	1259.18	FBN1 (HGNC:3603, fibrillin 1)
KY21.Chr7.566	0.71478	0.114124	6.2632	3.77157e-10	3.13371e-08	211.739	201.323	473.512	483.946	NELL2 (HGNC:7751, neural EGFL like 2)
KY21.Chr8.509	0.714161	0.116166	6.14779	7.85715e-10	6.1385e-08	109.552	118.793	300.294	350.919	SLC22A5 (HGNC:10969, solute carrier family 22 member 5)
KY21.Chr7.719	0.709668	0.108091	6.56547	5.18699e-11	4.85222e-09	43.2685	25.0091	192.884	193.808	ASTL (HGNC:31704, astacin like metalloendopeptidase)
KY21.Chr3.271	0.696239	0.0995168	6.9962	2.63003e-12	2.9216e-10	879.178	776.533	1702.68	1427.76	ALDH5A1 (HGNC:408, aldehyde dehydrogenase 5 family member A1)
KY21.Chr1.952	0.691045	0.105058	6.57775	4.77605e-11	4.4974e-09	539.475	501.433	1108.14	928.902	TUBA3D (HGNC:24071, tubulin alpha 3d)
KY21.UAContig2.63	0.688388	0.11355	6.06241	1.34099e-09	1.00886e-07	62.6012	85.031	293.486	225.918	DUOX1 (HGNC:3062, dual oxidase 1)
KY21.Chr6.33	0.685188	0.110569	6.19693	5.75741e-10	4.57344e-08	320.371	307.612	611.934	692.663	PREDICTED: Ciona intestinalis uncharacterized LOC101243021 60% query coverage
KY21.Chr9.654	0.681423	0.108801	6.26303	3.7757e-10	3.13371e-08	40.5066	32.5119	188.346	170.872	CCK (HGNC:1569, cholecystokinin)
KY21.Chr1.1543	0.680779	0.116075	5.86499	4.49164e-09	3.27521e-07	141.773	178.815	530.242	347.478	NLRP3 (HGNC:16400, NLR family pyrin domain containing 3)
KY21.Chr13.378	0.677774	0.0859074	7.88959	3.03183e-15	4.44428e-13	2233.39	2625.96	4485.5	4021.8	CA14 (HGNC:1372, carbonic anhydrase 14)
KY21.Chr8.482	0.667452	0.114694	5.81939	5.90622e-09	4.17813e-07	95.743	92.5337	347.191	238.533	PRSS1 (HGNC:9475, serine protease 1)
KY21.Chr7.722	0.657418	0.112162	5.86133	4.59167e-09	3.31416e-07	296.435	296.358	666.396	555.048	GHSR (HGNC:4267, growth hormone secretagogue receptor)
KY21.Chr1.1814	0.654248	0.10438	6.26794	3.65845e-10	3.07808e-08	501.73	452.665	878.947	918.581	GJA9 (HGNC:19155, gap junction protein alpha 9)
KY21.Chr7.576	0.647975	0.111308	5.82147	5.83326e-09	4.14716e-07	292.753	303.861	631.601	567.662	SVEP1 (HGNC:15985, sushi, von Willebrand factor type A, EGF and pentraxin domain containing 1)
KY21.Chr9.50	0.647149	0.0940362	6.88192	5.90529e-12	6.31333e-10	996.095	905.33	1592.24	1761.47	KCNH8 (HGNC:18864, potassium voltage-gated channel subfamily H member 8)
KY21.Chr6.237	0.646089	0.115649	5.58663	2.31517e-08	1.5528e-06	195.168	188.819	388.794	487.387	COLEC12 (HGNC:16016, collectin subfamily member 12)
KY21.Chr6.335	0.645342	0.114386	5.64181	1.68275e-08	1.15034e-06	83.7751	80.0292	282.14	220.184	SLC35B4 (HGNC:20584, solute carrier family 35 member B4)
KY21.Chr9.353	0.644966	0.115047	5.60611	2.06927e-08	1.40109e-06	87.4575	86.2815	271.551	235.092	PLA2G4D (HGNC:30038, phospholipase A2 group IVD)
KY21.Chr9.591	0.64392	0.115538	5.57322	2.50068e-08	1.66155e-06	266.976	262.596	710.268	477.066	COLEC11 (HGNC:17213, collectin subfamily member 11)
KY21.Chr5.473	0.635046	0.0925668	6.86041	6.86608e-12	7.17859e-10	3.68242	2.50091	182.294	91.7434	ZNF426 (HGNC:20725, zinc finger protein 426)
KY21.Chr3.1112	0.634709	0.111641	5.68525	1.30625e-08	9.01631e-07	364.56	526.442	863.062	908.26	PGAP3 (HGNC:23719, post-GPI attachment to proteins phospholipase 3)
KY21.Chr10.137	0.629752	0.114884	5.48164	4.21398e-08	2.73601e-06	216.342	212.577	498.473	419.726	PTPRE (HGNC:9669, protein tyrosine phosphatase receptor type E)
KY21.Chr1.1505	0.629142	0.116177	5.4154	6.11531e-08	3.88186e-06	3477.13	2951.08	9142.71	6818.83	MEGF6 (HGNC:3232, multiple EGF like domains 6)
KY21.Chr9.761	0.628793	0.115285	5.45423	4.91842e-08	3.15023e-06	223.707	228.833	558.229	424.313	GRIN2A (HGNC:4585, glutamate ionotropic receptor NMDA type subunit 2A)
KY21.Chr10.1121	0.624341	0.10099	6.18218	6.32211e-10	4.99412e-08	11.9679	37.5137	182.294	182.34	CLEC3B (HGNC:11891, C-type lectin domain family 3 member B)
KY21.Chr8.1038	0.621079	0.114714	5.41415	6.15793e-08	3.89154e-06	239.357	351.378	596.05	644.497	BMP1 (HGNC:1067, bone morphogenetic protein 1)
KY21.Chr9.299	0.620778	0.111642	5.56042	2.6913e-08	1.77165e-06	295.514	323.868	648.242	565.369	HMCN1 (HGNC:19194, hemicentin 1)
KY21.Chr1.244	0.61553	0.112713	5.46103	4.7337e-08	3.04563e-06	66.2836	100.036	311.64	220.184	ABHD2 (HGNC:18717, abhydrolase domain containing 2, acylglycerol lipase)
KY21.Chr10.375	0.61471	0.0975413	6.30205	2.93742e-10	2.51609e-08	16.5709	7.50274	138.423	121.56	PEX5 (HGNC:9719, peroxisomal biogenesis factor 5)
KY21.Chr12.637	0.601159	0.0944664	6.36373	1.96907e-10	1.71768e-08	992.413	950.346	1755.62	1532.11	CALM3 (HGNC:1449, calmodulin 3)
KY21.Chr9.222	0.600567	0.0750632	8.00081	1.23599e-15	1.91028e-13	2764.58	2688.48	4475.67	4267.21	RGR (HGNC:9990, retinal G protein coupled receptor)
KY21.Chr9.1072	0.58912	0.111647	5.27665	1.31566e-07	7.86025e-06	289.07	343.875	611.934	586.011	EMILIN1 (HGNC:19880, elastin microfibril interfacer 1)
KY21.Chr2.903	0.587457	0.112756	5.20999	1.88852e-07	1.08716e-05	261.452	265.097	520.409	495.414	TEX45 (HGNC:24745, testis expressed 45)
KY21.Chr5.113	0.585856	0.095533	6.1325	8.65093e-10	6.68519e-08	5.52363	25.0091	193.641	137.615	AMY2B (HGNC:478, amylase alpha 2B)
KY21.Chr9.785	0.58267	0.108519	5.3693	7.90434e-08	4.90794e-06	36.8242	65.0237	199.692	184.634	RAC1 (HGNC:9801, Rac family small GTPase 1)
KY21.Chr1.2010	0.571039	0.0850085	6.71743	1.84956e-11	1.85203e-09	2014.29	2367.11	3424.26	3584.87	KCNA1 (HGNC:6218, potassium voltage-gated channel subfamily A member 1)
KY21.Chr1.1991	0.569823	0.115826	4.91966	8.66928e-07	4.7411e-05	264.214	468.921	774.562	744.268	TECTA (HGNC:11720, tectorin alpha)
KY21.Chr10.688	0.569003	0.0976622	5.82624	5.66907e-09	4.05068e-07	707.946	771.531	1270.01	1193.81	HCN4 (HGNC:16882, hyperpolarization activated cyclic nucleotide gated potassium channel 4)
KY21.Chr7.645	0.561413	0.115036	4.88032	1.05915e-06	5.74811e-05	99.4254	96.2851	270.038	223.625	EMP3 (HGNC:3335, epithelial membrane protein 3)
KY21.Chr9.457	0.560565	0.115773	4.84192	1.28589e-06	6.82241e-05	185.962	210.077	443.255	365.827	NYNRIN (HGNC:20165, NYN domain and retroviral integrase containing)
KY21.Chr2.620	0.553103	0.10577	5.22931	1.7014e-07	9.91484e-06	469.509	561.455	905.421	863.535	SELP (HGNC:10721, selectin P)
KY21.Chr1.726	0.552252	0.10496	5.26156	1.42837e-07	8.44793e-06	1077.11	972.855	2036.25	1463.31	SLC6A14 (HGNC:11047, solute carrier family 6 member 14)
KY21.Chr5.180	0.55066	0.104645	5.26217	1.42363e-07	8.44793e-06	1030.16	825.301	1769.24	1391.06	ODF3 (HGNC:19905, outer dense fiber of sperm tails 3)
KY21.Chr8.390	0.547366	0.0820641	6.66998	2.5583e-11	2.54381e-09	1767.56	1933.2	2898.56	2866.98	DHX32 (HGNC:16717, DEAH-box helicase 32 (putative))
KY21.Chr2.3	0.541889	0.113336	4.78125	1.7421e-06	9.0076e-05	261.452	277.601	528.729	467.891	ASPRV1 (HGNC:26321, aspartic peptidase retroviral like 1)
KY21.Chr6.430	0.540207	0.0869424	6.21339	5.18534e-10	4.18922e-08	1653.41	1603.08	2721.56	2383.03	TMEM150A (HGNC:24677, transmembrane protein 150A)
KY21.Chr9.749	0.539992	0.116138	4.64956	3.32641e-06	0.00016423	406.908	255.093	803.306	564.222	RTL1 (HGNC:14665, retrotransposon Gag like 1)
KY21.Chr1.234	0.539208	0.110879	4.86304	1.15598e-06	6.20258e-05	66.2836	86.2815	281.384	176.606	EGFEM1P (HGNC:25149, EGF like and EMI domain containing 1, pseudogene)
KY21.Chr4.506	0.537646	0.0776162	6.92698	4.29922e-12	4.66646e-10	2531.67	2710.99	3904.58	4131.89	LRP1B (HGNC:6693, LDL receptor related protein 1B)
KY21.Chr4.359	0.536026	0.0975913	5.49256	3.96151e-08	2.58389e-06	765.944	837.805	1232.95	1363.54	THBS1 (HGNC:11785, thrombospondin 1)
KY21.Chr11.776	0.531104	0.0985961	5.38666	7.17771e-08	4.47631e-06	811.974	731.517	1189.07	1315.37	TMPRSS11A (HGNC:27954, transmembrane serine protease 11A)
KY21.Chr5.1010	0.530869	0.105711	5.0219	5.11619e-07	2.85283e-05	632.456	603.97	1159.57	917.434	MUC4 (HGNC:7514, mucin 4, cell surface associated)
KY21.Chr11.719	0.530317	0.116222	4.56296	5.04383e-06	0.000242291	147.297	142.552	332.82	282.111	USH2A (HGNC:12601, usherin)
KY21.Chr9.1059	0.526808	0.101915	5.16907	2.35257e-07	1.34884e-05	27.6182	25.0091	128.589	121.56	SULT1C2 (HGNC:11456, sulfotransferase family 1C member 2)
KY21.Chr8.537	0.525092	0.0838482	6.26241	3.7907e-10	3.13371e-08	1550.3	1601.83	2494.63	2347.48	TRPC5 (HGNC:12337, transient receptor potential cation channel subfamily C member 5)
KY21.Chr7.188	0.522997	0.115541	4.52651	5.9965e-06	0.0002814	236.596	281.353	571.845	422.02	COL1A1 (HGNC:2197, collagen type I alpha 1 chain)
KY21.Chr8.1042	0.521577	0.110983	4.69959	2.60687e-06	0.000132382	347.989	322.618	557.473	618.121	MDGA1 (HGNC:19267, MAM domain containing glycosylphosphatidylinositol anchor 1)
KY21.Chr14.851	0.51938	0.0884379	5.87282	4.28436e-09	3.14017e-07	1380.91	1546.81	2352.43	2170.88	GLRA2 (HGNC:4327, glycine receptor alpha 2)
KY21.Chr11.1195	0.518343	0.0977656	5.3019	1.14605e-07	6.93435e-06	803.689	742.771	1180.75	1290.14	CRYAB (HGNC:2389, crystallin alpha B)
KY21.Chr5.830	0.510659	0.101531	5.02961	4.91471e-07	2.76215e-05	588.267	617.725	1006.78	932.342	{Fringe 1} LFNG (HGNC:6560, LFNG O-fucosylpeptide 3-beta-N-acetylglucosaminyltransferase)
KY21.Chr3.1164	0.510296	0.0755437	6.75497	1.42861e-11	1.44067e-09	3871.15	4181.52	6274.41	5752.31	MYO10 (HGNC:7593, myosin X)
KY21.Chr11.123	0.509438	0.0786942	6.47364	9.56702e-11	8.66455e-09	3170.57	3556.3	5231.32	4862.4	SLC24A2 (HGNC:10976, solute carrier family 24 member 2)
KY21.Chr9.135	0.509195	0.099392	5.1231	3.00557e-07	1.71631e-05	19.3327	28.7605	139.936	107.798	SLC22A16 (HGNC:20302, solute carrier family 22 member 16)
KY21.Chr3.311	0.504713	0.106981	4.71778	2.38432e-06	0.000122392	576.299	551.451	1039.31	823.397	Foxq (forkhead box q) FOXQ1 (HGNC:20951, forkhead box Q1)
KY21.Chr10.155	0.500624	0.109889	4.55575	5.21993e-06	0.000249068	700.581	1100.4	1517.36	1516.06	HMCN1 (HGNC:19194, hemicentin 1)
KY21.Chr1.1194	0.499652	0.111571	4.47831	7.52354e-06	0.000342876	153.741	92.5337	426.614	235.092	BRWD3 (HGNC:17342, bromodomain and WD repeat domain containing 3)
KY21.Chr1.279	0.496281	0.110062	4.50909	6.51063e-06	0.000299669	352.592	340.124	578.652	589.451	MASP1 (HGNC:6901, MBL associated serine protease 1)
KY21.Chr10.1046	0.495169	0.115963	4.27005	1.95427e-05	0.000829487	116.917	145.053	281.384	268.349	GIN1 (HGNC:25959, gypsy retrotransposon integrase 1)
KY21.Chr10.1090	0.494794	0.116104	4.26166	2.02918e-05	0.000856171	216.342	163.81	377.448	360.093	BCHE (HGNC:983, butyrylcholinesterase)
KY21.Chr10.852	0.494356	0.0980119	5.04384	4.5629e-07	2.5746e-05	1715.09	1540.56	2882.67	2198.4	SELL (HGNC:10720, selectin L)
KY21.Chr8.541	0.49429	0.109377	4.51914	6.20908e-06	0.000288519	414.273	393.894	725.396	622.708	ADRB2 (HGNC:286, adrenoceptor beta 2)
KY21.Chr2.847	0.492382	0.110677	4.4488	8.63511e-06	0.000388553	338.783	342.625	599.832	549.314	SLC39A10 (HGNC:20861, solute carrier family 39 member 10)
KY21.Chr8.1040	0.481962	0.116233	4.14651	3.37574e-05	0.00134077	141.773	160.058	302.563	290.139	MALRD1 (HGNC:24331, MAM and LDL receptor class A domain containing 1)
KY21.Chr8.173	0.481349	0.105762	4.55126	5.33263e-06	0.000251909	904.955	865.315	1643.68	1189.22	CYP2J2 (HGNC:2634, cytochrome P450 family 2 subfamily J member 2)
KY21.Chr12.647	0.478774	0.109069	4.38962	1.13549e-05	0.000502976	558.808	491.429	963.664	755.736	ATL2 (HGNC:24047, atlastin GTPase 2)
KY21.Chr3.1349	0.478441	0.115834	4.13041	3.62123e-05	0.00143029	160.185	116.292	273.063	305.047	{IRF-like-7} IRF8 (HGNC:5358, interferon regulatory factor 8)
KY21.Chr7.50	0.477447	0.109943	4.34269	1.40746e-05	0.000613885	84.6957	65.0237	251.884	159.404	NSL1 (HGNC:24548, NSL1 component of MIS12 kinetochore complex)
KY21.Chr1.1399	0.474513	0.103341	4.59173	4.39596e-06	0.000214062	31.3006	38.7641	135.397	120.413	ZNF423 (HGNC:16762, zinc finger protein 423)
KY21.Chr4.413	0.469896	0.0705404	6.66137	2.71291e-11	2.67881e-09	4495.32	4271.56	6368.2	6237.4	CDK5R1 (HGNC:1775, cyclin dependent kinase 5 regulatory subunit 1)
KY21.UAContig25.3	0.469732	0.116189	4.04284	5.28085e-05	0.00202951	162.027	162.559	310.127	303.9	IGHV5-51 (HGNC:5659, immunoglobulin heavy variable 5-51)
KY21.Chr2.214	0.466963	0.114046	4.09453	4.23018e-05	0.00164792	90.2194	88.7824	203.474	201.835	MIB2 (HGNC:30577, MIB E3 ubiquitin protein ligase 2)
KY21.Chr1.1332	0.46607	0.067463	6.90853	4.89705e-12	5.27509e-10	8272.56	7899.13	11881.7	11207.6	OSBPL8 (HGNC:16396, oxysterol binding protein like 8)
KY21.Chr2.872	0.453365	0.0988917	4.58445	4.55176e-06	0.000220141	21.1739	40.0146	149.012	108.945	SVEP1 (HGNC:15985, sushi, von Willebrand factor type A, EGF and pentraxin domain containing 1)
KY21.Chr10.64	0.453327	0.115401	3.92827	8.55593e-05	0.00315173	243.04	225.082	453.089	368.12	CTNNA2 (HGNC:2510, catenin alpha 2)
KY21.Chr1.602	0.450783	0.0999733	4.50904	6.51225e-06	0.000299669	40.5066	31.2614	185.32	99.7709	CCDC157 (HGNC:33854, coiled-coil domain containing 157)
KY21.Chr1.693	0.446732	0.114821	3.89068	9.99629e-05	0.00359841	271.579	185.067	624.793	332.57	KIAA0754 (HGNC:29111, KIAA0754)
KY21.UAContig24.1	0.445485	0.105916	4.20601	2.59916e-05	0.00107071	461.223	466.42	714.806	722.479	PMS2CL (HGNC:30061, PMS2 C-terminal like pseudogene)
KY21.Chr2.742	0.445106	0.114042	3.90301	9.50031e-05	0.00345486	284.467	336.373	573.358	464.451	CES2 (HGNC:1864, carboxylesterase 2)
KY21.Chr4.333	0.440016	0.0689707	6.37976	1.7737e-10	1.5568e-08	5299.93	5607.04	7703.26	7583.74	CAPN3 (HGNC:1480, calpain 3)
KY21.Chr2.4	0.439878	0.114827	3.83077	0.000127743	0.00447382	108.631	107.539	245.076	202.982	RTL1 (HGNC:14665, retrotransposon Gag like 1)
KY21.Chr14.424	0.439628	0.10879	4.04108	5.32054e-05	0.00203916	52.4745	62.5228	157.333	145.643	CDC42BPB (HGNC:1738, CDC42 binding protein kinase beta)
KY21.Chr1.1371	0.439539	0.111061	3.95764	7.5695e-05	0.00283823	61.6806	92.5337	191.371	180.046	SI (HGNC:10856, sucrase-isomaltase)
KY21.Chr12.416	0.439058	0.103248	4.25247	2.11424e-05	0.00088942	34.983	38.7641	124.807	118.12	RBPMS (HGNC:19097, RNA binding protein, mRNA processing factor)
KY21.Chr12.51	0.436587	0.114322	3.81892	0.000134039	0.00464852	100.346	93.7842	212.551	198.395	OPRL1 (HGNC:8155, opioid related nociceptin receptor 1)
KY21.UAContig1.6	0.436001	0.102899	4.23717	2.26353e-05	0.000941088	38.6654	35.0128	133.128	111.239	NRDE2 (HGNC:20186, NRDE-2, necessary for RNA interference, domain containing)
KY21.Chr7.1169	0.435412	0.112585	3.86739	0.000110008	0.0039105	86.5369	75.0274	175.487	192.661	LPL (HGNC:6677, lipoprotein lipase)
KY21.Chr7.721	0.431444	0.116072	3.71703	0.00020158	0.00669688	273.42	247.59	549.909	369.267	GHSR (HGNC:4267, growth hormone secretagogue receptor)
KY21.Chr11.818	0.431044	0.111316	3.87226	0.000107832	0.00385243	463.065	427.656	802.549	612.387	CYP2A13 (HGNC:2608, cytochrome P450 family 2 subfamily A member 13)
KY21.Chr13.42	0.430764	0.115672	3.724	0.000196087	0.00654499	241.199	351.378	554.447	462.157	ALG9 (HGNC:15672, ALG9 alpha-1,2-mannosyltransferase)
KY21.Chr3.1289	0.428396	0.107905	3.97011	7.184e-05	0.00270236	62.6012	55.0201	131.615	183.487	TYW5 (HGNC:26754, tRNA-yW synthesizing protein 5)
KY21.Chr11.292	0.427961	0.100687	4.25041	2.13376e-05	0.000894984	623.25	662.742	968.959	939.223	CLDN19 (HGNC:2040, claudin 19)
KY21.Chr12.401	0.427011	0.111547	3.82808	0.000129146	0.00450507	124.282	75.0274	269.281	193.808	MRPS27 (HGNC:14512, mitochondrial ribosomal protein S27)
KY21.UAContig5.29	0.424744	0.116081	3.65904	0.000253164	0.00818121	252.246	211.327	467.46	345.185	GIN1 (HGNC:25959, gypsy retrotransposon integrase 1)
KY21.Chr3.882	0.423294	0.0860752	4.91772	8.75584e-07	4.77009e-05	1913.94	1859.43	2863.76	2491.98	LCA5L (HGNC:1255, lebercilin LCA5 like)
KY21.Chr1.217	0.422906	0.101202	4.17882	2.93026e-05	0.00118368	652.709	613.974	915.254	964.453	RAB12 (HGNC:31332, RAB12, member RAS oncogene family)
KY21.Chr3.374	0.420412	0.106559	3.94536	7.96787e-05	0.00297363	505.412	536.446	849.447	727.066	DNAH17 (HGNC:2946, dynein axonemal heavy chain 17)
KY21.Chr9.159	0.419947	0.0900221	4.66493	3.08715e-06	0.000152948	8371.99	6294.79	10939.9	10019.5	FUT5 (HGNC:4016, fucosyltransferase 5)
KY21.Chr1.1655	0.418555	0.112357	3.72523	0.000195137	0.00654399	320.371	400.146	546.127	596.332	HDAC7 (HGNC:14067, histone deacetylase 7)
KY21.Chr7.588	0.416307	0.0914016	4.55471	5.24586e-06	0.000249468	19.3327	13.755	116.487	74.5415	SCEL (HGNC:10573, sciellin)
KY21.Chr13.31	0.415999	0.105126	3.95714	7.58511e-05	0.00283823	75.4897	38.7641	182.294	145.643	NYNRIN (HGNC:20165, NYN domain and retroviral integrase containing)
KY21.Chr13.67	0.414442	0.111282	3.72426	0.00019589	0.00654499	383.893	516.438	712.537	689.222	SLC9A3R2 (HGNC:11076, SLC9A3 regulator 2)
KY21.Chr5.751	0.411882	0.089945	4.57927	4.66602e-06	0.000224902	1209.68	1324.23	1738.98	1854.36	KCNIP3 (HGNC:15523, potassium voltage-gated channel interacting protein 3)
KY21.Chr7.1124	0.411848	0.115179	3.57572	0.000349272	0.0106117	217.263	235.086	366.102	383.029	ADRA1D (HGNC:280, adrenoceptor alpha 1D)
KY21.Chr4.1000	0.410774	0.112065	3.66549	0.000246861	0.00801397	400.463	572.709	740.524	782.113	KLHL12 (HGNC:19360, kelch like family member 12)
KY21.Chr2.891	0.407922	0.112221	3.63498	0.000277999	0.00880373	337.862	347.627	491.665	584.864	CCN2 (HGNC:2500, cellular communication network factor 2)
KY21.Chr7.720	0.40778	0.0945437	4.31313	1.60957e-05	0.000697758	1072.51	1274.21	1714.02	1634.18	LPA (HGNC:6667, lipoprotein(a))
KY21.Chr4.1069	0.403129	0.0900393	4.47726	7.56063e-06	0.000343465	1328.43	1194.19	1807.82	1747.71	CFAP43 (HGNC:26684, cilia and flagella associated protein 43)
KY21.Chr11.1248	0.40306	0.0902866	4.46423	8.03569e-06	0.000363884	4450.21	3743.86	6379.55	5165.15	MYH9 (HGNC:7579, myosin heavy chain 9)
KY21.Chr10.652	0.401156	0.103511	3.87551	0.000106401	0.00381089	40.5066	41.265	125.564	112.386	SLC34A2 (HGNC:11020, solute carrier family 34 member 2)
KY21.Chr3.1242	0.39958	0.116218	3.4382	0.000585595	0.0164557	196.089	160.058	304.833	313.074	MYNN (HGNC:14955, myoneurin)
KY21.Chr9.907	0.3992	0.116046	3.44002	0.000581669	0.0163777	133.488	160.058	274.576	253.441	TNR (HGNC:11953, tenascin R)
KY21.Chr1.219	0.397687	0.0960697	4.13956	3.47969e-05	0.00137821	29.4594	20.0073	103.628	94.037	Prrx (paired related homeobox 2) PRRX2 (HGNC:21338, paired related homeobox 2)
KY21.Chr10.1006	0.397244	0.115361	3.4435	0.000574246	0.0162653	266.976	216.329	411.486	380.735	HEPHL1 (HGNC:30477, hephaestin like 1)
KY21.Chr8.1044	0.396498	0.0933364	4.24805	2.15642e-05	0.000899181	13.8091	33.7623	113.461	100.918	UNC5A (HGNC:12567, unc-5 netrin receptor A)
KY21.Chr7.468	0.396482	0.107917	3.67396	0.000238818	0.00782433	61.6806	52.5191	145.23	136.468	SLC43A3 (HGNC:17466, solute carrier family 43 member 3)
KY21.Chr1.1446	0.395008	0.0708905	5.57209	2.51705e-08	1.66465e-06	5289.8	5128.12	7323.55	6814.24	HSD17B6 (HGNC:23316, hydroxysteroid 17-beta dehydrogenase 6)
KY21.UAContig2.31	0.394827	0.10807	3.65343	0.000258756	0.00832411	50.6333	82.5301	167.166	154.817	EZH1 (HGNC:3526, enhancer of zeste 1 polycomb repressive complex 2 subunit)
KY21.Chr11.239	0.392295	0.115639	3.39241	0.000692817	0.0190914	117.838	148.804	245.833	243.12	CCDC60 (HGNC:28610, coiled-coil domain containing 60)
KY21.Chr3.1352	0.391009	0.0674363	5.7982	6.70304e-09	4.71834e-07	6118.35	6409.84	8458.16	8427.78	FA2H (HGNC:21197, fatty acid 2-hydroxylase)
KY21.Chr1.987	0.390916	0.0909393	4.29864	1.71846e-05	0.000738855	1557.66	1406.76	2205.69	1933.49	SLC25A36 (HGNC:25554, solute carrier family 25 member 36)
KY21.Chr12.541	0.390763	0.107892	3.6218	0.000292565	0.00916294	526.586	441.411	734.473	705.277	Maf/a/b (MAF bZIP transcription factor/a/b) MAFA (HGNC:23145, MAF bZIP transcription factor A)
KY21.Chr14.629	0.389929	0.112406	3.46893	0.000522535	0.0149797	349.83	311.364	535.537	482.8	KLHL12 (HGNC:19360, kelch like family member 12)
KY21.Chr14.72	0.389189	0.063841	6.09622	1.08606e-09	8.21418e-08	12314	12220.7	16060.1	16862.4	FBXW7 (HGNC:16712, F-box and WD repeat domain containing 7)
KY21.Chr7.1076	0.388788	0.0886274	4.38677	1.15048e-05	0.000508034	1204.15	1200.44	1693.6	1641.06	MAPK15 (HGNC:24667, mitogen-activated protein kinase 15)
KY21.Chr13.12	0.38669	0.0981516	3.93972	8.1577e-05	0.0030365	31.3006	27.51	111.192	91.7434	RTL1 (HGNC:14665, retrotransposon Gag like 1)
KY21.Chr14.323	0.386345	0.11258	3.43173	0.000599734	0.0168198	466.747	346.376	652.78	599.772	ATL2 (HGNC:24047, atlastin GTPase 2)
KY21.Chr11.1252	0.384963	0.114149	3.37245	0.000745028	0.0201615	279.864	315.115	423.589	510.323	CILP2 (HGNC:24213, cartilage intermediate layer protein 2)
KY21.Chr8.1088	0.384242	0.0725159	5.29873	1.16612e-07	7.02588e-06	49047.1	56965.8	73831.5	69113.7	TUBA3D (HGNC:24071, tubulin alpha 3d)
KY21.Chr8.1055	0.382232	0.10424	3.66684	0.000245564	0.00799716	48.7921	46.2669	146.743	107.798	BCHE (HGNC:983, butyrylcholinesterase)
KY21.UAContig7.57	0.381849	0.0979626	3.89791	9.70285e-05	0.00351951	28.5388	30.0109	108.923	90.5966	TFDP2 (HGNC:11751, transcription factor Dp-2)
KY21.Chr10.358	0.380345	0.105506	3.60498	0.00031218	0.0097344	540.396	605.221	881.216	775.232	NTNG2 (HGNC:14288, netrin G2)
KY21.Chr9.1143	0.38022	0.104305	3.64526	0.000267126	0.00851628	38.6654	76.2778	142.205	161.698	FAP (HGNC:3590, fibroblast activation protein alpha)
KY21.Chr1.1569	0.380118	0.115618	3.28769	0.00101013	0.0265983	157.424	123.795	276.089	232.799	TLL2 (HGNC:11844, tolloid like 2)
KY21.Chr8.192	0.379246	0.115836	3.27398	0.00106044	0.0276668	167.55	313.864	428.884	423.166	RTL1 (HGNC:14665, retrotransposon Gag like 1)
KY21.Chr5.941	0.377286	0.104093	3.62452	0.000289496	0.00910697	729.12	767.78	1193.61	950.691	CLIP1 (HGNC:10461, CAP-Gly domain containing linker protein 1)
KY21.Chr11.678	0.375456	0.110778	3.38927	0.000700798	0.0192368	93.9018	102.537	263.23	153.67	Sox8/9/10 (SRY-box 8/9/10) SOX9 (HGNC:11204, SRY-box transcription factor 9)
KY21.Chr1.1218	0.375451	0.108669	3.45501	0.000550275	0.015644	56.1569	72.5264	150.525	142.202	UNC5A (HGNC:12567, unc-5 netrin receptor A)
KY21.Chr5.540	0.375333	0.0974692	3.85079	0.000117739	0.00414388	847.878	994.112	1282.11	1293.58	Jun (Jun transcription factor family) JUN (HGNC:6204, Jun proto-oncogene, AP-1 transcription factor subunit)
KY21.Chr9.1078	0.374011	0.0826428	4.52563	6.02146e-06	0.000281642	2066.76	2327.1	3008.24	2942.67	CCN2 (HGNC:2500, cellular communication network factor 2)
KY21.Chr11.889	0.372649	0.106086	3.5127	0.000443584	0.0130586	51.5539	55.0201	144.474	116.973	TEX33 (HGNC:28568, testis expressed 33)
KY21.Chr12.417	0.372487	0.115549	3.22363	0.00126578	0.0324876	127.964	127.546	242.807	214.45	HSD11B2 (HGNC:5209, hydroxysteroid 11-beta dehydrogenase 2)
KY21.Chr13.132	0.37242	0.0765313	4.86624	1.13739e-06	6.12595e-05	11633.7	9837.34	14802.2	14031	SLC6A11 (HGNC:11044, solute carrier family 6 member 11)
KY21.Chr11.360	0.37215	0.115535	3.2211	0.001277	0.032599	214.501	232.585	373.666	337.157	RXFP1 (HGNC:19718, relaxin family peptide receptor 1)
KY21.Chr7.467	0.370851	0.0794473	4.66789	3.04315e-06	0.000151826	7.36485	2.50091	101.359	51.6057	C17orf98 (HGNC:34492, chromosome 17 open reading frame 98)
KY21.Chr10.505	0.369527	0.0849015	4.35242	1.34641e-05	0.000589713	1589.89	1500.55	2080.88	2112.39	SBSPON (HGNC:30362, somatomedin B and thrombospondin type 1 domain containing)
KY21.Chr9.1081	0.369461	0.0930389	3.97104	7.15594e-05	0.00269895	1170.09	1195.44	1739.74	1513.77	CCN2 (HGNC:2500, cellular communication network factor 2)
KY21.Chr1.781	0.367786	0.0858749	4.28281	1.84546e-05	0.000785646	1408.53	1421.77	1950.02	1886.47	LRP2 (HGNC:6694, LDL receptor related protein 2)
KY21.Chr4.808	0.366267	0.0947703	3.86478	0.000111188	0.00394261	23.9357	30.0109	121.025	76.8351	MMP9 (HGNC:7176, matrix metallopeptidase 9)
KY21.Chr14.7	0.364598	0.101475	3.59299	0.000326906	0.0100622	53.3951	33.7623	139.936	105.505	TLR5 (HGNC:11851, toll like receptor 5)
KY21.Chr12.609	0.363283	0.108008	3.36349	0.000769628	0.0207654	432.685	423.905	621.011	616.974	CTSV (HGNC:2538, cathepsin V)
KY21.Chr4.114	0.363081	0.103743	3.49983	0.000465555	0.0135711	49.7127	41.265	124.807	111.239	ACTA2 (HGNC:130, actin alpha 2, smooth muscle)
KY21.Chr1.2225	0.361831	0.0861447	4.20028	2.66589e-05	0.00108614	1922.22	1786.9	2363.78	2651.38	Bziptun2 (Tunicate bzip 2) JUN (HGNC:6204, Jun proto-oncogene, AP-1 transcription factor subunit)
KY21.Chr7.455	0.361185	0.113066	3.19446	0.00140094	0.0354449	108.631	93.7842	222.384	168.579	AGTR1 (HGNC:336, angiotensin II receptor type 1)
KY21.Chr14.182	0.359693	0.111632	3.22212	0.00127246	0.032599	93.9018	137.55	284.41	177.753	CA2 (HGNC:1373, carbonic anhydrase 2)
KY21.Chr1.2147	0.35859	0.107159	3.34633	0.00081889	0.0218868	623.25	623.977	1000.73	779.819	HMCN1 (HGNC:19194, hemicentin 1)
KY21.Chr3.432	0.358352	0.0973737	3.68017	0.000233078	0.00768942	1038.44	1279.22	1540.8	1651.38	METTL24 (HGNC:21566, methyltransferase like 24)
KY21.Chr11.823	0.354994	0.0728595	4.87232	1.10297e-06	5.96317e-05	10498.6	9882.35	14276.5	12595.2	NOVA2 (HGNC:7887, NOVA alternative splicing regulator 2)
KY21.Chr8.265	0.353107	0.0976986	3.61425	0.00030122	0.00941329	1216.12	1576.82	1942.46	1886.47	PLEKHG7 (HGNC:33829, pleckstrin homology and RhoGEF domain containing G7)
KY21.Chr9.210	0.352355	0.111201	3.16864	0.00153156	0.0382729	86.5369	73.7769	171.705	151.377	KIF5B (HGNC:6324, kinesin family member 5B)
KY21.Chr1.1250	0.351904	0.115144	3.05619	0.00224166	0.0528594	254.087	322.618	479.563	402.524	TTC34 (HGNC:34297, tetratricopeptide repeat domain 34)
KY21.Chr4.202	0.348113	0.0940636	3.70082	0.000214903	0.00712287	942.7	931.59	1301.78	1237.39	ELP4 (HGNC:1171, elongator acetyltransferase complex subunit 4)
KY21.Chr8.830	0.3479	0.0862273	4.03468	5.46762e-05	0.0020899	1378.15	1388.01	1829	1863.54	DIRAS2 (HGNC:19323, DIRAS family GTPase 2)
KY21.Chr6.527	0.347584	0.11564	3.00574	0.00264936	0.0607602	229.231	260.095	416.025	339.451	KLHL10 (HGNC:18829, kelch like family member 10)
KY21.Chr8.483	0.347137	0.096625	3.59262	0.000327372	0.0100622	41.4273	33.7623	157.333	79.1287	JAK2 (HGNC:6192, Janus kinase 2)
KY21.Chr9.892	0.347043	0.0933461	3.71781	0.000200961	0.00669194	21.1739	25.0091	85.4742	82.5691	HSPA5 (HGNC:5238, heat shock protein family A (Hsp70) member 5)
KY21.Chr5.850	0.346977	0.111214	3.11992	0.00180903	0.0440455	470.429	472.672	591.511	782.113	RERG (HGNC:15980, RAS like estrogen regulated growth inhibitor)
KY21.Chr2.1243	0.344788	0.100609	3.42702	0.000610238	0.0170137	950.986	809.045	1136.13	1291.29	EFHC1 (HGNC:16406, EF-hand domain containing 1)
KY21.Chr2.548	0.343662	0.0911143	3.77176	0.000162097	0.00554053	22.0945	17.5064	77.9101	81.4223	PREDICTED: Ciona intestinalis uncharacterized LOC100183828 92% query coverage
KY21.Chr12.677	0.339944	0.076332	4.45349	8.44838e-06	0.000381357	3907.97	3896.42	4818.32	5397.95	PHEX (HGNC:8918, phosphate regulating endopeptidase homolog X-linked)
KY21.Chr7.922	0.339372	0.0974481	3.48259	0.000496583	0.0143807	894.829	820.299	1207.98	1118.12	PREDICTED: Ciona intestinalis protein TsetseEP (LOC100185520) 23% query coverage
KY21.Chr6.460	0.338256	0.1065	3.17613	0.00149255	0.0374958	567.093	503.934	710.268	791.287	FBLN1 (HGNC:3600, fibulin 1)
KY21.Chr12.945	0.338181	0.107788	3.13748	0.00170409	0.0419212	437.288	452.665	613.447	638.763	DLG3 (HGNC:2902, discs large MAGUK scaffold protein 3)
KY21.UAContig8.11	0.336125	0.115934	2.89927	0.00374027	0.0809481	190.565	142.552	252.64	302.753	NYNRIN (HGNC:20165, NYN domain and retroviral integrase containing)
KY21.Chr7.148	0.336073	0.112547	2.98608	0.00282583	0.0640836	373.766	315.115	515.871	486.24	CILP (HGNC:1980, cartilage intermediate layer protein)
KY21.Chr9.771	0.333007	0.0689249	4.83144	1.35549e-06	7.16493e-05	9494.21	10463.8	13045.8	12719.1	SCN2A (HGNC:10588, sodium voltage-gated channel alpha subunit 2)
KY21.Chr5.795	0.331923	0.114868	2.88961	0.00385723	0.0829742	124.282	111.291	197.423	211.01	IGF2R (HGNC:5467, insulin like growth factor 2 receptor)
KY21.Chr12.1015	0.329308	0.106157	3.1021	0.00192154	0.0465458	551.443	542.698	811.626	699.543	DNAH5 (HGNC:2950, dynein axonemal heavy chain 5)
KY21.Chr11.241	0.328978	0.0851753	3.86236	0.000112298	0.00397207	1623.95	1788.15	2257.88	2213.31	KCP (HGNC:17585, kielin cysteine rich BMP regulator)
KY21.Chr6.462	0.327479	0.0965728	3.391	0.000696376	0.0191524	883.781	926.588	1271.52	1147.94	FBN2 (HGNC:3604, fibrillin 2)
KY21.Chr4.628	0.326998	0.116213	2.81377	0.00489635	0.100878	185.962	157.557	286.679	260.322	TRPC5 (HGNC:12337, transient receptor potential cation channel subfamily C member 5)
KY21.Chr2.935	0.325772	0.092002	3.54093	0.000398724	0.011836	28.5388	20.0073	99.8459	71.1011	MFRP (HGNC:18121, membrane frizzled-related protein)
KY21.Chr3.1057	0.32511	0.0830717	3.91361	9.09277e-05	0.00333222	2004.16	2159.54	2605.07	2823.4	GNRHR (HGNC:4421, gonadotropin releasing hormone receptor)
KY21.Chr10.429	0.324855	0.0860994	3.77302	0.000161284	0.00552602	3337.2	2773.51	4171.59	3832.58	PIK3R5 (HGNC:30035, phosphoinositide-3-kinase regulatory subunit 5)
KY21.Chr2.645	0.324369	0.0945507	3.43064	0.000602169	0.0168217	980.445	911.582	1244.29	1272.94	ENPP3 (HGNC:3358, ectonucleotide pyrophosphatase/phosphodiesterase 3)
KY21.Chr2.1447	0.324065	0.109845	2.95019	0.00317577	0.0707779	429.923	388.892	594.537	555.048	ITSN2 (HGNC:6184, intersectin 2)
KY21.Chr12.851	0.323963	0.11502	2.81659	0.00485372	0.100177	292.753	248.841	373.666	432.341	DSTN (HGNC:15750, destrin, actin depolymerizing factor)
KY21.Chr11.308	0.323757	0.113241	2.85899	0.00424987	0.0903272	90.2194	112.541	176.243	186.927	CHKB (HGNC:1938, choline kinase beta)
KY21.UAContig1.122	0.323093	0.113923	2.83607	0.00456727	0.0960681	99.4254	112.541	191.371	180.046	GJA8 (HGNC:4281, gap junction protein alpha 8)
KY21.Chr3.1268	0.322318	0.114001	2.82733	0.00469379	0.0978608	143.614	98.786	203.474	223.625	PXDN (HGNC:14966, peroxidasin)
KY21.Chr1.373	0.322265	0.089696	3.59286	0.000327072	0.0100622	17.4915	22.5082	85.4742	67.6608	GIN1 (HGNC:25959, gypsy retrotransposon integrase 1)
KY21.UAContig1.64	0.320748	0.0879863	3.64543	0.000266948	0.00851628	17.4915	21.2577	101.359	58.4864	PAPPA (HGNC:8602, pappalysin 1)
KY21.Chr3.1199	0.320503	0.0817891	3.91865	8.90469e-05	0.00327173	5857.81	5255.67	7798.57	6608.97	DSEL (HGNC:18144, dermatan sulfate epimerase like)
KY21.Chr10.105	0.320268	0.105367	3.03955	0.00236934	0.0555934	57.9982	50.0182	121.025	116.973	EPX (HGNC:3423, eosinophil peroxidase)
KY21.Chr3.1679	0.317979	0.0847886	3.75025	0.000176657	0.00599494	1645.12	1571.82	2136.1	2043.58	DNAH5 (HGNC:2950, dynein axonemal heavy chain 5)
KY21.Chr2.1194	0.317093	0.108832	2.91361	0.00357277	0.0780356	66.2836	71.276	143.718	129.588	NSL1 (HGNC:24548, NSL1 component of MIS12 kinetochore complex)
KY21.Chr3.127	0.316335	0.0926847	3.41302	0.000642469	0.0178075	1056.86	1116.66	1375.15	1482.8	DUSP22 (HGNC:16077, dual specificity phosphatase 22)
KY21.UAContig24.4	0.316189	0.0937648	3.37215	0.000745828	0.0201615	32.2212	22.5082	77.1537	96.3306	TNRC6B (HGNC:29190, trinucleotide repeat containing adaptor 6B)
KY21.Chr3.400	0.316002	0.0693498	4.55664	5.19772e-06	0.000248843	6519.73	6618.66	8690.38	8056.22	PLEKHG1 (HGNC:20884, pleckstrin homology and RhoGEF domain containing G1)
KY21.Chr5.728	0.315892	0.115196	2.74221	0.00610281	0.121365	143.614	116.292	212.551	221.331	GZMA (HGNC:4708, granzyme A)
KY21.Chr2.1296	0.315338	0.0759557	4.1516	3.30158e-05	0.00131869	4647.22	4126.5	5713.91	5543.6	WDR33 (HGNC:25651, WD repeat domain 33)
KY21.Chr13.128	0.315303	0.115483	2.73029	0.00632781	0.125223	129.805	147.554	245.833	207.569	CLDN8 (HGNC:2050, claudin 8)
KY21.Chr8.384	0.31487	0.115733	2.72064	0.0065155	0.128316	213.581	227.583	314.666	344.038	SECTM1 (HGNC:10707, secreted and transmembrane 1)
KY21.UAContig1.2	0.313767	0.0914599	3.43065	0.000602142	0.0168217	25.777	20.0073	72.6152	84.8626	NYNRIN (HGNC:20165, NYN domain and retroviral integrase containing)
KY21.Chr13.395	0.313454	0.103612	3.02526	0.00248419	0.0573421	839.592	702.756	1114.19	966.746	MRC1 (HGNC:7228, mannose receptor C-type 1)
KY21.Chr5.393	0.311681	0.101234	3.07881	0.00207829	0.0495826	666.518	673.996	861.549	931.196	CYP2J2 (HGNC:2634, cytochrome P450 family 2 subfamily J member 2)
KY21.Chr12.342	0.309723	0.0989536	3.12999	0.00174814	0.0428565	34.983	42.5155	111.192	86.0094	FLVCR2 (HGNC:20105, FLVCR heme transporter 2)
KY21.Chr4.715	0.307637	0.101553	3.02934	0.00245092	0.056851	784.356	937.842	1211.01	1076.84	NRG4 (HGNC:29862, neuregulin 4)
KY21.Chr5.681	0.306349	0.114288	2.68048	0.00735157	0.141834	266.976	322.618	415.268	427.754	{Glis1 //Ci-ZF137} GLIS3 (HGNC:28510, GLIS family zinc finger 3)
KY21.Chr1.1378	0.30594	0.0756459	4.04437	5.24642e-05	0.00202714	2978.16	3132.39	3965.09	3806.2	MIB2 (HGNC:30577, MIB E3 ubiquitin protein ligase 2)
KY21.Chr1.1280	0.305936	0.11084	2.76016	0.00577732	0.116192	78.2515	82.5301	143.718	153.67	SNX31 (HGNC:28605, sorting nexin 31)
KY21.Chr10.202	0.304872	0.0829314	3.67619	0.000236743	0.00778814	14.7297	12.5046	89.2562	49.3121	TRPC5 (HGNC:12337, transient receptor potential cation channel subfamily C member 5)
KY21.Chr14.360	0.304783	0.11436	2.66513	0.00769596	0.146295	143.614	103.788	206.499	211.01	NBEAL1 (HGNC:20681, neurobeachin like 1)
KY21.Chr1.775	0.303517	0.110197	2.75432	0.00588146	0.117594	568.014	612.723	690.601	938.076	PSG1 (HGNC:9514, pregnancy specific beta-1-glycoprotein 1)
KY21.Chr1.441	0.302355	0.115829	2.61036	0.00904476	0.16659	209.898	230.084	338.115	308.487	METTL27 (HGNC:19068, methyltransferase like 27)
KY21.Chr11.1119	0.301414	0.0807746	3.73155	0.000190304	0.00641218	7.36485	15.0055	74.8844	53.8992	CYP2U1 (HGNC:20582, cytochrome P450 family 2 subfamily U member 1)
KY21.Chr6.633	0.301025	0.106998	2.81338	0.00490236	0.100878	522.904	651.488	788.178	793.58	GK3P (HGNC:4292, glycerol kinase 3 pseudogene)
KY21.Chr3.1706	0.300985	0.0968584	3.10748	0.0018869	0.0458629	904.955	830.303	1158.06	1113.54	TEKT3 (HGNC:14293, tektin 3)
KY21.Chr3.873	0.299051	0.114385	2.61442	0.00893782	0.165048	263.293	311.364	400.896	415.139	RIPK3 (HGNC:10021, receptor interacting serine/threonine kinase 3)
KY21.Chr1.1082	0.297682	0.0892317	3.33606	0.000849751	0.0226266	23.9357	17.5064	71.8588	73.3947	GRB2 (HGNC:4566, growth factor receptor bound protein 2)
KY21.Chr1.814	0.296886	0.115623	2.5677	0.0102375	0.182721	131.647	145.053	212.551	225.918	THEG (HGNC:13706, theg spermatid protein)
KY21.Chr2.1444	0.296358	0.110849	2.67351	0.0075061	0.143646	122.441	106.289	263.23	149.083	CYP1A1 (HGNC:2595, cytochrome P450 family 1 subfamily A member 1)
KY21.Chr5.140	0.295832	0.108864	2.71746	0.00657854	0.129378	434.526	413.901	574.87	575.69	BGLAP (HGNC:1043, bone gamma-carboxyglutamate protein)
KY21.Chr7.622	0.294873	0.113864	2.58969	0.00960628	0.17356	285.388	315.115	441.743	400.231	MGAM (HGNC:7043, maltase-glucoamylase)
KY21.Chr14.322	0.293163	0.116017	2.52689	0.0115078	0.199306	297.356	245.089	459.14	336.01	ATL2 (HGNC:24047, atlastin GTPase 2)
KY21.Chr1.466	0.290669	0.0936182	3.10484	0.00190385	0.046196	1066.98	996.613	1293.46	1368.12	Frzb/Sfrp4.c (frizzled related protein/secreted frizzled related protein 4.c) FZD2 (HGNC:4040, frizzled class receptor 2)
KY21.Chr12.724	0.289681	0.0912869	3.1733	0.00150717	0.0377962	22.0945	27.51	83.2049	68.8076	MAP3K7 (HGNC:6859, mitogen-activated protein kinase kinase kinase 7)
KY21.Chr1.1402	0.289618	0.0655751	4.41658	1.00273e-05	0.000446953	17529.3	18367.9	23161.2	21556.3	THSD7A (HGNC:22207, thrombospondin type 1 domain containing 7A)
KY21.Chr13.214	0.28936	0.102486	2.82342	0.00475138	0.0989163	738.326	811.546	1099.82	930.049	SVEP1 (HGNC:15985, sushi, von Willebrand factor type A, EGF and pentraxin domain containing 1)
KY21.Chr12.620	0.28936	0.113317	2.55355	0.0106631	0.188346	301.959	320.117	449.307	412.845	BTBD16 (HGNC:26340, BTB domain containing 16)
KY21.Chr11.854	0.289304	0.0836744	3.45749	0.000545223	0.0155361	8436.43	6872.51	10219.1	9183.51	STAB2 (HGNC:18629, stabilin 2)
KY21.Chr8.585	0.289298	0.0685365	4.22107	2.43142e-05	0.00100794	9915.84	10931.5	12984.5	13034.4	ADGRL2 (HGNC:18582, adhesion G protein-coupled receptor L2)
KY21.Chr4.281	0.288512	0.111265	2.59303	0.00951354	0.172911	77.3309	107.539	158.846	166.285	CPXM1 (HGNC:15771, carboxypeptidase X, M14 family member 1)
KY21.Chr2.1081	0.288381	0.079615	3.6222	0.000292111	0.00916294	2941.33	3322.46	4021.07	3864.69	DHCR7 (HGNC:2860, 7-dehydrocholesterol reductase)
KY21.Chr7.19	0.287548	0.099104	2.90148	0.00371403	0.0805027	46.0303	51.2687	148.256	80.2755	GIN1 (HGNC:25959, gypsy retrotransposon integrase 1)
KY21.Chr12.344	0.286498	0.108629	2.6374	0.00835455	0.156719	599.314	477.674	745.819	700.69	ERVK-11 (HGNC:39006, endogenous retrovirus group K member 11)
KY21.Chr8.1231	0.286167	0.11468	2.49535	0.0125832	0.212747	121.52	130.047	222.384	181.193	MGAT4A (HGNC:7047, alpha-1,3-mannosyl-glycoprotein 4-beta-N-acetylglucosaminyltransferase A)
KY21.Chr8.1081	0.284551	0.082697	3.44089	0.000579813	0.0163579	12.8885	13.755	55.2178	65.3672	LRRK2 (HGNC:18618, leucine rich repeat kinase 2)
KY21.Chr4.818	0.284375	0.106304	2.67511	0.00747037	0.143348	645.345	531.444	779.857	782.113	MMP17 (HGNC:7163, matrix metallopeptidase 17)
KY21.Chr8.1284	0.284129	0.102649	2.76795	0.00564094	0.113933	46.0303	55.0201	96.0639	120.413	MYADML2 (HGNC:34548, myeloid associated differentiation marker like 2)
KY21.Chr13.342	0.283811	0.0727114	3.90325	9.49079e-05	0.00345486	4100.38	4420.36	5325.12	5298.18	GPD2 (HGNC:4456, glycerol-3-phosphate dehydrogenase 2)
KY21.Chr5.82	0.283697	0.102219	2.77538	0.00551379	0.111841	691.375	625.228	870.626	849.773	NTN4 (HGNC:13658, netrin 4)
KY21.Chr3.1616	0.283045	0.0946203	2.99138	0.00277721	0.0630816	40.5066	26.2596	102.872	75.6883	PRMT7 (HGNC:25557, protein arginine methyltransferase 7)
KY21.UAContig10.16	0.282572	0.116115	2.43356	0.0149511	0.241304	184.121	157.557	278.358	237.386	PKHD1 (HGNC:9016, PKHD1 ciliary IPT domain containing fibrocystin/polyductin)
KY21.Chr1.60	0.281358	0.11356	2.47763	0.0132259	0.220209	472.271	367.634	645.216	513.763	SELP (HGNC:10721, selectin P)
KY21.Chr10.763	0.281268	0.108552	2.59109	0.00956728	0.173243	437.288	480.175	588.486	634.176	SAXO1 (HGNC:28566, stabilizer of axonemal microtubules 1)
KY21.Chr1.692	0.280668	0.096564	2.90655	0.00365437	0.0794518	1158.12	980.357	1408.43	1340.6	RIPK1 (HGNC:10019, receptor interacting serine/threonine kinase 1)
KY21.Chr12.645	0.279522	0.109757	2.54673	0.0108738	0.190647	411.511	433.908	593.781	535.552	STYK1 (HGNC:18889, serine/threonine/tyrosine kinase 1)
KY21.Chr4.999	0.279368	0.0959803	2.91069	0.00360636	0.0786485	2212.22	3004.85	3284.33	3391.07	ACR (HGNC:126, acrosin)
KY21.Chr4.992	0.277905	0.108986	2.54991	0.0107751	0.189384	446.494	462.669	642.191	565.369	TOGARAM2 (HGNC:33715, TOG array regulator of axonemal microtubules 2)
KY21.Chr3.618	0.277584	0.0855565	3.24444	0.0011768	0.0302584	22.0945	13.755	72.6152	60.78	DMD (HGNC:2928, dystrophin)
KY21.Chr13.192	0.277502	0.0853709	3.25054	0.00115184	0.0296704	19.3327	15.0055	58.2434	71.1011	GIN1 (HGNC:25959, gypsy retrotransposon integrase 1)
KY21.Chr6.132	0.277443	0.111555	2.48706	0.0128802	0.216482	365.48	373.886	471.242	528.671	CLCA1 (HGNC:2015, chloride channel accessory 1)
KY21.Chr6.602	0.277421	0.0744688	3.72533	0.000195063	0.00654399	3004.86	2977.34	3692.03	3745.42	CARNMT1 (HGNC:23435, carnosine N-methyltransferase 1)
KY21.Chr3.87	0.277332	0.0821197	3.37717	0.000732352	0.0199489	9724.36	8599.38	12524.6	10423.2	CPAMD8 (HGNC:23228, C3 and PZP like alpha-2-macroglobulin domain containing 8)
KY21.Chr14.763	0.27667	0.115632	2.39266	0.0167265	0.263967	157.424	173.813	293.486	212.157	WLS (HGNC:30238, Wnt ligand secretion mediator)
KY21.Chr2.800	0.27645	0.0846196	3.26698	0.00108702	0.0282566	1935.11	2187.05	2532.46	2638.77	SLC7A4 (HGNC:11062, solute carrier family 7 member 4)
KY21.Chr1.44	0.27595	0.0843342	3.2721	0.00106752	0.0278006	1620.27	1581.83	1988.6	2029.82	SLITRK2 (HGNC:13449, SLIT and NTRK like family member 2)
KY21.Chr6.364	0.275546	0.111354	2.4745	0.0133421	0.221367	371.925	376.387	476.537	532.112	MSTO1 (HGNC:29678, misato mitochondrial distribution and morphology regulator 1)
KY21.Chr7.410	0.274156	0.0870502	3.1494	0.00163605	0.0405279	21.1739	18.7568	77.9101	57.3396	SLC6A5 (HGNC:11051, solute carrier family 6 member 5)
KY21.Chr2.6	0.273779	0.111414	2.45732	0.0139976	0.229036	99.4254	86.2815	141.448	177.753	ATP4B (HGNC:820, ATPase H+/K+ transporting subunit beta)
KY21.Chr3.644	0.27261	0.0778949	3.49971	0.000465764	0.0135711	9.20606	10.0036	64.2947	44.7249	DNAH10 (HGNC:2941, dynein axonemal heavy chain 10)
KY21.Chr12.343	0.272197	0.0884847	3.0762	0.00209655	0.0499343	19.3327	23.7587	69.5896	66.514	FLVCR1 (HGNC:24682, FLVCR heme transporter 1)
KY21.Chr4.81	0.272071	0.112571	2.41689	0.0156536	0.250943	334.18	386.391	460.653	513.763	SNCAIP (HGNC:11139, synuclein alpha interacting protein)
KY21.Chr12.253	0.271121	0.0950658	2.85193	0.00434545	0.0922207	34.0624	42.5155	121.782	68.8076	LIMCH1 (HGNC:29191, LIM and calponin homology domains 1)
KY21.Chr10.90	0.270105	0.0853646	3.16414	0.00155543	0.0388013	1940.64	2127.03	2415.97	2668.59	FBLN7 (HGNC:26740, fibulin 7)
KY21.Chr12.385	0.269473	0.0982643	2.74233	0.00610045	0.121365	41.4273	37.5137	99.0895	81.4223	ZBED4 (HGNC:20721, zinc finger BED-type containing 4)
KY21.Chr7.432	0.268904	0.108159	2.48618	0.0129121	0.216762	508.174	472.672	684.55	603.213	NLGN1 (HGNC:14291, neuroligin 1)
KY21.Chr8.652	0.268613	0.11548	2.32606	0.0200154	0.30021	253.167	257.594	389.55	322.249	CASP3 (HGNC:1504, caspase 3)
KY21.Chr11.1094	0.268463	0.100445	2.67274	0.00752354	0.143787	872.734	747.773	1061.24	1017.2	Fos (Fos transcription factor family) FOS (HGNC:3796, Fos proto-oncogene, AP-1 transcription factor subunit)
KY21.Chr5.1056	0.267288	0.0909945	2.93741	0.00330965	0.0728482	1901.97	1630.59	2346.38	2094.04	NYNRIN (HGNC:20165, NYN domain and retroviral integrase containing)
KY21.Chr11.671	0.266813	0.0742963	3.5912	0.000329154	0.010065	7.36485	7.50274	74.128	35.5506	ERBB2 (HGNC:3430, erb-b2 receptor tyrosine kinase 2)
KY21.Chr12.737	0.266629	0.0749715	3.5564	0.000375971	0.0113022	2910.95	2961.08	3581.59	3659.41	Nog (noggin) NOG (HGNC:7866, noggin)
KY21.Chr2.785	0.266259	0.113699	2.34178	0.0191919	0.292486	115.996	102.537	177.756	172.019
KY21.Chr1.1335	0.265645	0.103079	2.5771	0.00996331	0.178648	597.473	597.718	769.267	768.351	RXFP1 (HGNC:19718, relaxin family peptide receptor 1)
KY21.Chr1.2252	0.26504	0.106142	2.49704	0.0125235	0.21199	504.492	522.691	650.511	683.488	PARK7 (HGNC:16369, Parkinsonism associated deglycase)
KY21.Chr13.147	0.264871	0.107127	2.4725	0.013417	0.221833	59.8394	76.2778	128.589	120.413	TLL2 (HGNC:11844, tolloid like 2)
KY21.Chr12.897	0.264463	0.0783512	3.37535	0.000737215	0.0200333	2806.93	2599.7	3394.76	3283.27	Bmp3 (bone morphogenetic protein 3) BMP3 (HGNC:1070, bone morphogenetic protein 3)
KY21.Chr1.2096	0.263992	0.0685045	3.85365	0.000116369	0.00410584	10789.5	10036.2	13153.9	12345.2	{Zinc Finger (C2H2)-33 // Ci-ZF266} ZEB1 (HGNC:11642, zinc finger E-box binding homeobox 1)
KY21.Chr5.659	0.263818	0.0779767	3.38329	0.000716221	0.0195845	2959.75	2839.79	3719.26	3433.5	MGAT4A (HGNC:7047, alpha-1,3-mannosyl-glycoprotein 4-beta-N-acetylglucosaminyltransferase A)
KY21.Chr9.143	0.263649	0.0869969	3.03055	0.00244106	0.0567147	1711.41	1563.07	2106.6	1973.63	TFRC (HGNC:11763, transferrin receptor)
KY21.Chr11.874	0.263617	0.0670109	3.93394	8.35643e-05	0.00308624	6960.7	7008.81	8731.22	8346.36	SYMPK (HGNC:22935, symplekin scaffold protein)
KY21.Chr9.1117	0.262823	0.115716	2.27129	0.0231296	0.337659	146.376	141.302	220.871	209.863	OLFM4 (HGNC:17190, olfactomedin 4)
KY21.Chr1.1281	0.262184	0.106364	2.46497	0.0137026	0.22599	57.9982	71.276	113.461	126.147	DDI2 (HGNC:24578, DNA damage inducible 1 homolog 2)
KY21.Chr1.211	0.262028	0.0710901	3.68585	0.000227938	0.00753732	6317.2	5765.85	7423.39	7381.9	CAPN9 (HGNC:1486, calpain 9)
KY21.Chr1.591	0.262014	0.079148	3.31043	0.000931515	0.0246194	4916.95	4359.09	6016.47	5424.33	MATN1 (HGNC:6907, matrilin 1)
KY21.Chr7.577	0.261964	0.114713	2.28364	0.0223925	0.328247	268.817	326.369	384.255	428.9	ZNF114 (HGNC:12894, zinc finger protein 114)
KY21.UAContig8.23	0.261571	0.113074	2.31326	0.0207084	0.308557	147.297	112.541	170.192	251.148	FBXO9 (HGNC:13588, F-box protein 9)
KY21.Chr1.1758	0.261111	0.110856	2.35541	0.0185021	0.283798	405.066	367.634	507.55	514.91	BHMT (HGNC:1047, betaine--homocysteine S-methyltransferase)
KY21.Chr7.290	0.258957	0.0982607	2.6354	0.00840375	0.157021	961.112	855.312	1199.66	1096.33	RAB43 (HGNC:19983, RAB43, member RAS oncogene family)
KY21.Chr3.907	0.258912	0.061955	4.17904	2.92743e-05	0.00118368	16493.6	15998.3	19777.1	19690.4	UBE2QL1 (HGNC:37269, ubiquitin conjugating enzyme E2 Q family like 1)
KY21.Chr12.830	0.257762	0.116134	2.21952	0.0264512	0.370551	166.63	246.34	298.025	299.313	SLC26A3 (HGNC:3018, solute carrier family 26 member 3)
KY21.Chr9.1075	0.257446	0.0850607	3.02661	0.00247313	0.0571796	2084.25	2340.85	2614.9	2855.51	CCN1 (HGNC:2654, cellular communication network factor 1)
KY21.Chr2.5	0.256453	0.115869	2.21329	0.0268776	0.373215	148.218	152.556	214.064	229.359	CCDC88A (HGNC:25523, coiled-coil domain containing 88A)
KY21.Chr2.1365	0.256351	0.11566	2.21642	0.0266625	0.371805	259.611	225.082	319.204	353.212	RAB8B (HGNC:30273, RAB8B, member RAS oncogene family)
KY21.Chr11.257	0.25586	0.109323	2.34041	0.0192626	0.293249	429.923	453.915	546.127	606.653	ERICH1 (HGNC:27234, glutamate rich 1)
KY21.Chr4.423	0.255373	0.113232	2.2553	0.0241143	0.347397	373.766	363.883	547.64	434.634	PKD1L2 (HGNC:21715, polycystin 1 like 2 (gene/pseudogene))
KY21.Chr2.921	0.254759	0.11265	2.26152	0.0237273	0.343563	463.065	695.253	755.652	777.525	SLC22A5 (HGNC:10969, solute carrier family 22 member 5)
KY21.Chr9.211	0.254166	0.107475	2.3649	0.018035	0.279424	66.2836	73.7769	134.641	113.532	CLASP1 (HGNC:17088, cytoplasmic linker associated protein 1)
KY21.Chr3.1457	0.253982	0.102223	2.48459	0.01297	0.216965	1086.31	959.1	1446.25	1147.94	MARK3 (HGNC:6897, microtubule affinity regulating kinase 3)
KY21.Chr9.101	0.253314	0.0941253	2.69124	0.00711865	0.137902	972.16	947.846	1186.05	1211.01	PARP14 (HGNC:29232, poly(ADP-ribose) polymerase family member 14)
KY21.Chr5.672	0.252646	0.104938	2.40757	0.0160589	0.255416	592.87	673.996	763.973	854.36	PGAM2 (HGNC:8889, phosphoglycerate mutase 2)
KY21.Chr3.135	0.252486	0.0924658	2.73059	0.0063221	0.125223	1172.85	1076.64	1422.8	1376.15	SLC3A1 (HGNC:11025, solute carrier family 3 member 1)
KY21.Chr11.259	0.252392	0.107579	2.34611	0.0189705	0.289733	66.2836	100.036	124.051	169.725	SPATA48 (HGNC:22564, spermatogenesis associated 48)
KY21.Chr2.1174	0.251947	0.095385	2.64137	0.00825715	0.155302	1364.34	1127.91	1562.74	1555.05	PTPRA (HGNC:9664, protein tyrosine phosphatase receptor type A)
KY21.Chr11.998	0.251886	0.0984671	2.55807	0.0105255	0.187547	962.033	832.804	1108.89	1150.23	BTBD8 (HGNC:21019, BTB domain containing 8)
KY21.Chr4.1031	0.251826	0.114486	2.19963	0.0278331	0.381694	115.076	145.053	183.807	213.303	FRA10AC1 (HGNC:1162, FRA10A associated CGG repeat 1)
KY21.Chr2.47	0.250999	0.116234	2.15943	0.0308166	0.408892	226.469	185.067	267.769	317.662	exon2 (HGNC:1801, CDP-diacylglycerol synthase 2)
KY21.Chr3.802	0.250394	0.0747523	3.34965	0.000809143	0.021667	3631.79	3386.23	4224.54	4323.41	LHFPL2 (HGNC:6588, LHFPL tetraspan subfamily member 2)
KY21.Chr11.112	0.249827	0.115698	2.1593	0.0308272	0.408892	308.403	233.835	355.512	392.203	ZBED1 (HGNC:447, zinc finger BED-type containing 1)
KY21.Chr3.520	0.249782	0.113564	2.19947	0.0278442	0.381694	129.805	257.594	272.307	327.983	Mstn (myostatin) MSTN (HGNC:4223, myostatin)
KY21.Chr8.859	0.24969	0.103547	2.41137	0.0158928	0.253909	54.3157	53.7696	99.8459	106.652	NF1 (HGNC:7765, neurofibromin 1)
KY21.Chr2.940	0.249162	0.115185	2.16314	0.0305305	0.406854	289.991	246.34	379.717	348.625	FGFR2 (HGNC:3689, fibroblast growth factor receptor 2)
KY21.Chr4.340	0.24824	0.0970853	2.55692	0.0105602	0.187612	874.575	917.835	1167.89	1066.52	SVEP1 (HGNC:15985, sushi, von Willebrand factor type A, EGF and pentraxin domain containing 1)
KY21.UAContig5.7	0.24812	0.116144	2.13631	0.0326545	0.424608	183.201	160.058	235.243	258.028	SLC17A5 (HGNC:10933, solute carrier family 17 member 5)
KY21.UAContig8.12	0.247149	0.112011	2.20648	0.0273502	0.378301	124.282	86.2815	172.461	166.285	ERVK-11 (HGNC:39006, endogenous retrovirus group K member 11)
KY21.Chr3.1618	0.247008	0.0954083	2.58896	0.00962662	0.173707	32.2212	37.5137	80.9357	77.9819	CTTNBP2 (HGNC:15679, cortactin binding protein 2)
KY21.Chr2.103	0.246181	0.0984932	2.49947	0.012438	0.210794	773.309	836.555	990.139	1020.65	DCTN5 (HGNC:24594, dynactin subunit 5)
KY21.Chr3.1525	0.245561	0.0794187	3.09199	0.00198822	0.0479161	3476.21	3962.69	4397	4655.98	CALM3 (HGNC:1449, calmodulin 3)
KY21.UAContig26.4	0.245541	0.10664	2.30252	0.021306	0.315573	648.106	865.315	959.126	966.746	DEGS2 (HGNC:20113, delta 4-desaturase, sphingolipid 2)
KY21.Chr8.920	0.245453	0.114667	2.14058	0.0323083	0.421074	281.705	361.382	450.819	407.111	CLDN19 (HGNC:2040, claudin 19)
KY21.Chr1.1171	0.245227	0.0997304	2.4589	0.0139362	0.228293	766.864	829.052	1043.09	950.691	CABP4 (HGNC:1386, calcium binding protein 4)
KY21.Chr12.694	0.244274	0.0965254	2.53067	0.0113844	0.197409	980.445	1140.42	1276.06	1357.8	A1CF (HGNC:24086, APOBEC1 complementation factor)
KY21.Chr7.381	0.243935	0.106902	2.28186	0.0224975	0.329445	68.1248	92.5337	167.166	112.386	FBN2 (HGNC:3604, fibrillin 2)
KY21.Chr4.936	0.243608	0.0979457	2.48718	0.0128762	0.216482	66.2836	35.0128	127.077	88.303	RTL1 (HGNC:14665, retrotransposon Gag like 1)
KY21.Chr3.272	0.243501	0.0677481	3.59422	0.000325369	0.0100622	6234.34	6317.3	7405.24	7717.91	ALDH5A1 (HGNC:408, aldehyde dehydrogenase 5 family member A1)
KY21.Chr12.880	0.243322	0.0919278	2.64688	0.00812372	0.153198	1064.22	1106.65	1331.28	1344.04	CYP1A2 (HGNC:2596, cytochrome P450 family 1 subfamily A member 2)
KY21.Chr8.1164	0.243256	0.0998554	2.43608	0.0148475	0.240178	1264.91	1034.13	1540.05	1334.87	ATF6B (HGNC:2349, activating transcription factor 6 beta)
KY21.Chr11.707	0.242584	0.083596	2.90186	0.00370949	0.0805027	1969.18	1931.95	2484.8	2269.5	CSMD2 (HGNC:19290, CUB and Sushi multiple domains 2)
KY21.Chr1.1094	0.241461	0.0906498	2.66367	0.00772935	0.146538	1255.71	1204.19	1460.62	1565.37	NYNRIN (HGNC:20165, NYN domain and retroviral integrase containing)
KY21.Chr1.1503	0.241298	0.0689043	3.50192	0.00046191	0.0135142	6551.03	6498.62	8114.75	7587.18	FAM135B (HGNC:28029, family with sequence similarity 135 member B)
KY21.Chr4.810	0.241224	0.115839	2.08241	0.0373051	0.463159	247.643	218.83	301.807	336.01	UBE3C (HGNC:16803, ubiquitin protein ligase E3C)
KY21.Chr11.858	0.240455	0.115493	2.08198	0.037344	0.463159	135.329	146.303	202.717	207.569	RIPK1 (HGNC:10019, receptor interacting serine/threonine kinase 1)
KY21.Chr8.306	0.240328	0.0806927	2.97831	0.0028984	0.0654109	2745.25	3082.37	3633.03	3432.35	SCUBE3 (HGNC:13655, signal peptide, CUB domain and EGF like domain containing 3)
KY21.Chr11.1203	0.240112	0.0715817	3.35438	0.000795428	0.0213803	4386.69	4486.64	5486.99	5197.26	METTL24 (HGNC:21566, methyltransferase like 24)
KY21.Chr3.619	0.240068	0.0814986	2.94567	0.00322253	0.0715926	12.8885	18.7568	49.923	63.0736	ERVK-11 (HGNC:39006, endogenous retrovirus group K member 11)
KY21.Chr5.764	0.240022	0.0774737	3.09812	0.00194755	0.0470955	2795.88	2655.97	3366.77	3230.51	FMO1 (HGNC:3769, flavin containing dimethylaniline monoxygenase 1)
KY21.Chr4.764	0.239943	0.0922319	2.60152	0.00928119	0.170283	1237.29	1165.42	1545.34	1408.26	NOTCH2NLB (HGNC:53923, notch 2 N-terminal like B)
KY21.Chr7.1064	0.239234	0.103435	2.31289	0.0207284	0.308557	615.885	593.967	743.549	777.525	DTX3L (HGNC:30323, deltex E3 ubiquitin ligase 3L)
KY21.Chr13.29	0.239152	0.0997314	2.39797	0.0164864	0.261046	41.4273	48.7678	92.2818	88.303	ERVK-11 (HGNC:39006, endogenous retrovirus group K member 11)
KY21.UAContig3.149	0.239088	0.101395	2.35798	0.0183745	0.282648	904.035	897.827	1239.75	1006.88
KY21.Chr14.740	0.238579	0.115781	2.0606	0.0393412	0.477705	178.597	143.802	246.589	217.891	TNIP3 (HGNC:19315, TNFAIP3 interacting protein 3)
KY21.Chr12.348	0.238065	0.0962073	2.4745	0.0133421	0.221367	104.028	47.5173	233.73	94.037	COLGALT1 (HGNC:26182, collagen beta(1-O)galactosyltransferase 1)
KY21.Chr12.892	0.238063	0.100122	2.37774	0.0174191	0.272478	769.626	895.326	1015.86	1053.9	TSHR (HGNC:12373, thyroid stimulating hormone receptor)
KY21.Chr4.934	0.237732	0.113609	2.09254	0.0363904	0.455088	106.79	120.044	161.871	183.487	MS4A4A (HGNC:13371, membrane spanning 4-domains A4A)
KY21.Chr1.1425	0.237393	0.115789	2.05023	0.0403419	0.484478	228.31	235.086	295.756	332.57	OTOGL (HGNC:26901, otogelin like)
KY21.Chr1.405	0.237342	0.11543	2.05615	0.039768	0.47961	266.055	241.338	360.05	321.102	NYNRIN (HGNC:20165, NYN domain and retroviral integrase containing)
KY21.Chr9.860	0.236704	0.115015	2.05803	0.0395869	0.47961	166.63	122.545	217.846	208.716	UNC93A (HGNC:12570, unc-93 homolog A)
KY21.Chr11.307	0.236526	0.10854	2.17917	0.029319	0.394406	92.0606	68.7751	145.987	123.854	CDON (HGNC:17104, cell adhesion associated, oncogene regulated)
KY21.Chr8.687	0.235579	0.097771	2.40949	0.0159747	0.254932	927.05	1027.87	1136.13	1280.97	VWC2 (HGNC:30200, von Willebrand factor C domain containing 2)
KY21.Chr4.582	0.235462	0.0664239	3.54484	0.000392852	0.0116861	150865	135243	174429	167867	HMCN2 (HGNC:21293, hemicentin 2)
KY21.Chr11.1086	0.235276	0.0910666	2.58356	0.0097787	0.176227	1120.38	1157.92	1377.42	1408.26	IARS2 (HGNC:29685, isoleucyl-tRNA synthetase 2, mitochondrial)
KY21.Chr9.513	0.235075	0.115592	2.03366	0.0419861	0.495436	161.106	138.801	203.474	230.505	MOXD1 (HGNC:21063, monooxygenase DBH like 1)
KY21.Chr7.591	0.23467	0.116229	2.01903	0.0434842	0.507212	190.565	195.071	281.384	250.001	ELP2 (HGNC:18248, elongator acetyltransferase complex subunit 2)
KY21.Chr13.11	0.233975	0.0821876	2.84684	0.00441549	0.0931512	16.5709	16.2559	51.4358	58.4864	DDI1 (HGNC:18961, DNA damage inducible 1 homolog 1)
KY21.Chr8.966	0.233575	0.110386	2.11598	0.0343466	0.440731	82.8545	107.539	133.128	173.166	SFI1 (HGNC:29064, SFI1 centrin binding protein)
KY21.Chr7.684	0.233571	0.080716	2.89374	0.0038068	0.0821379	2026.25	1986.97	2440.17	2404.82	MIB1 (HGNC:21086, MIB E3 ubiquitin protein ligase 1)
KY21.Chr14.453	0.233341	0.111215	2.09811	0.0358953	0.452044	87.4575	101.287	136.154	162.845	SVEP1 (HGNC:15985, sushi, von Willebrand factor type A, EGF and pentraxin domain containing 1)
KY21.Chr5.472	0.232063	0.0860081	2.69816	0.00697242	0.136182	21.1739	21.2577	64.2947	56.1928	TTLL9 (HGNC:16118, tubulin tyrosine ligase like 9)
KY21.Chr6.689	0.231962	0.11621	1.99605	0.0459282	0.521766	175.836	205.075	242.807	286.698	KCNK18 (HGNC:19439, potassium two pore domain channel subfamily K member 18)
KY21.Chr8.563	0.23191	0.0660972	3.50862	0.000450446	0.013206	3.68242	2.50091	57.487	27.523	BCHE (HGNC:983, butyrylcholinesterase)
KY21.Chr2.1211	0.231889	0.11569	2.0044	0.0450268	0.515073	165.709	162.559	265.499	201.835	THEG (HGNC:13706, theg spermatid protein)
KY21.Chr11.1194	0.231579	0.110543	2.09492	0.0361777	0.453625	99.4254	156.307	157.333	251.148	CR1 (HGNC:2334, complement C3b/C4b receptor 1 (Knops blood group))
KY21.UAContig10.9	0.231113	0.112984	2.04554	0.0408019	0.487727	141.773	98.786	196.666	170.872	CLDN34 (HGNC:51259, claudin 34)
KY21.Chr2.873	0.230464	0.109703	2.1008	0.0356586	0.451383	118.758	75.0274	170.192	144.496	CNPY4 (HGNC:28631, canopy FGF signaling regulator 4)
KY21.Chr14.426	0.230452	0.104843	2.19807	0.0279444	0.382059	82.8545	62.5228	156.577	99.7709	ACOT1 (HGNC:33128, acyl-CoA thioesterase 1)
KY21.UAContig31.11	0.230129	0.114475	2.01029	0.0444002	0.512364	118.758	137.55	174.73	202.982	FMNL3 (HGNC:23698, formin like 3)
KY21.Chr3.695	0.229715	0.0965207	2.37995	0.0173148	0.271443	39.586	37.5137	74.8844	87.1562	MSL3 (HGNC:7370, MSL complex subunit 3)
KY21.UAContig2.13	0.229507	0.0703593	3.26193	0.00110657	0.0286599	4.60303	7.50274	43.1153	41.2845	HSD17B11 (HGNC:22960, hydroxysteroid 17-beta dehydrogenase 11)
KY21.Chr1.1931	0.228295	0.0852171	2.67898	0.00738473	0.142281	1611.98	1575.57	1966.66	1880.74	HMGA2 (HGNC:5009, high mobility group AT-hook 2)
KY21.Chr12.197	0.228126	0.116178	1.96359	0.0495777	0.545535	174.915	168.812	242.807	233.946	LIN28B (HGNC:32207, lin-28 homolog B)
KY21.Chr11.582	0.227952	0.0893237	2.55198	0.0107114	0.18873	1934.19	2345.86	2542.29	2642.21	NKPD1 (HGNC:24739, NTPase KAP family P-loop domain containing 1)
KY21.Chr3.1356	0.227923	0.113432	2.00933	0.0445017	0.512364	429.923	330.12	508.306	479.359	Snai (snail family transcriptional repressor) SNAI2 (HGNC:11094, snail family transcriptional repressor 2)
KY21.Chr1.664	0.227914	0.067059	3.39871	0.000677038	0.0187074	12632.6	12196.9	15363.4	14178.9	GPC5 (HGNC:4453, glypican 5)
KY21.Chr4.961	0.22786	0.0752651	3.02743	0.00246639	0.0571166	4672.07	4419.11	5176.1	5708.73	SLC9A4 (HGNC:11077, solute carrier family 9 member A4)
KY21.Chr7.701	0.226939	0.115548	1.96403	0.0495265	0.545535	292.753	260.095	407.704	325.689	CYP4F12 (HGNC:18857, cytochrome P450 family 4 subfamily F member 12)
KY21.Chr8.380	0.226694	0.0823579	2.75255	0.00591335	0.117927	16.5709	20.0073	45.3845	71.1011	TRPC4 (HGNC:12336, transient receptor potential cation channel subfamily C member 4)
KY21.Chr10.463	0.226179	0.106967	2.11447	0.0344749	0.44075	520.142	587.714	657.319	730.507	CLDN7 (HGNC:2049, claudin 7)
KY21.Chr12.711	0.225553	0.115909	1.94594	0.0516616	0.558782	252.246	221.331	338.871	294.726	CLEC3A (HGNC:2052, C-type lectin domain family 3 member A)
KY21.Chr13.30	0.224777	0.106969	2.10133	0.0356118	0.451305	104.028	75.0274	186.076	113.532	NYNRIN (HGNC:20165, NYN domain and retroviral integrase containing)
KY21.Chr3.430	0.22456	0.0951539	2.35997	0.0182766	0.281861	1036.6	941.593	1210.25	1202.99	GBE1 (HGNC:4180, 1,4-alpha-glucan branching enzyme 1)
KY21.Chr7.921	0.223408	0.100649	2.21967	0.0264409	0.370551	739.246	714.01	926.6	858.948	WDR38 (HGNC:23745, WD repeat domain 38)
KY21.Chr1.294	0.222468	0.0929375	2.39374	0.0166775	0.26378	1141.55	1150.42	1459.11	1316.52	CKM (HGNC:1994, creatine kinase, M-type)
KY21.Chr1.783	0.221981	0.0847987	2.61774	0.00885142	0.163878	1930.51	2169.54	2514.3	2401.38	SLC18A3 (HGNC:10936, solute carrier family 18 member A3)
KY21.Chr9.458	0.221829	0.113979	1.94624	0.0516264	0.558782	153.741	110.04	204.987	183.487	DDI1 (HGNC:18961, DNA damage inducible 1 homolog 1)
KY21.Chr11.132	0.221426	0.103718	2.13488	0.0327708	0.425454	708.866	621.477	850.203	794.727	RNF213 (HGNC:14539, ring finger protein 213)
KY21.Chr12.913	0.221347	0.11547	1.91692	0.0552479	0.580184	296.435	451.415	506.794	473.625	ACAN (HGNC:319, aggrecan)
KY21.Chr10.136	0.221049	0.115483	1.91412	0.0556051	0.582175	355.354	276.351	462.922	369.267	CELSR3 (HGNC:3230, cadherin EGF LAG seven-pass G-type receptor 3)
KY21.Chr12.345	0.220713	0.107941	2.04475	0.0408798	0.487727	869.052	655.239	1025.69	881.883	RAD18 (HGNC:18278, RAD18 E3 ubiquitin protein ligase)
KY21.Chr1.2226	0.22049	0.0913356	2.41407	0.0157756	0.252605	2796.8	2223.31	2922.01	3151.39	Bziptun3 (Tunicate bzip 3) CEBPE (HGNC:1836, CCAAT enhancer binding protein epsilon)
KY21.Chr1.245	0.220235	0.094317	2.33505	0.0195409	0.295876	1155.36	1368	1519.62	1535.56	NAT1 (HGNC:7645, N-acetyltransferase 1)
KY21.Chr6.399	0.219979	0.0942481	2.33404	0.0195937	0.296071	1563.19	1290.47	1773.78	1689.23	IFI30 (HGNC:5398, IFI30 lysosomal thiol reductase)
KY21.Chr5.1077	0.219616	0.0779734	2.81655	0.00485422	0.100177	2784.83	2978.59	3521.08	3337.17	SIL1 (HGNC:24624, SIL1 nucleotide exchange factor)
KY21.Chr3.881	0.218934	0.0888666	2.46363	0.0137539	0.226089	1380.91	1325.48	1676.2	1577.99	Efna.d (ephrin A.d) EFNA5 (HGNC:3225, ephrin A5)
KY21.Chr8.1041	0.218747	0.080872	2.70486	0.00683336	0.134019	13.8091	20.0073	60.5127	47.0185	GLE1 (HGNC:4315, GLE1 RNA export mediator)
KY21.Chr8.487	0.218435	0.11342	1.92589	0.0541185	0.573834	127.964	113.791	201.205	154.817	COL6A2 (HGNC:2212, collagen type VI alpha 2 chain)
KY21.Chr8.88	0.218332	0.110129	1.98251	0.0474221	0.528951	88.3781	186.318	208.012	219.037	NYNRIN (HGNC:20165, NYN domain and retroviral integrase containing)
KY21.Chr5.1047	0.217982	0.0864877	2.52038	0.0117227	0.201797	2784.83	2380.87	3246.5	2947.26	DCUN1D3 (HGNC:28734, defective in cullin neddylation 1 domain containing 3)
KY21.Chr2.282	0.217816	0.0769893	2.82917	0.00466693	0.0975869	2693.69	2640.96	3229.86	3108.95	POLH (HGNC:9181, DNA polymerase eta)
KY21.Chr4.406	0.217759	0.109652	1.98591	0.0470434	0.526701	446.494	436.409	522.678	587.158	HMCN1 (HGNC:19194, hemicentin 1)
KY21.Chr6.301	0.216553	0.0954924	2.26775	0.0233446	0.339992	961.112	950.346	1112.68	1204.13	SELENBP1 (HGNC:10719, selenium binding protein 1)
KY21.Chr9.265	0.216319	0.0779027	2.77678	0.00549	0.111518	2617.28	2484.66	3024.12	3039	TMC7 (HGNC:23000, transmembrane channel like 7)
KY21.Chr7.149	0.216299	0.092238	2.34501	0.0190266	0.290278	30.38	32.5119	68.8332	69.9543	CILP2 (HGNC:24213, cartilage intermediate layer protein 2)
KY21.Chr3.620	0.216208	0.0825796	2.61818	0.00883999	0.163878	20.2533	16.2559	54.4614	53.8992	RTL1 (HGNC:14665, retrotransposon Gag like 1)
KY21.Chr10.701	0.215975	0.0719107	3.00338	0.00267001	0.0611351	23634.7	20798.8	27273.8	25274.2	RBFOX3 (HGNC:27097, RNA binding fox-1 homolog 3)
KY21.Chr11.497	0.215706	0.0710918	3.03418	0.00241186	0.056175	11.0473	5.00182	52.1922	36.6974	CAMSAP1 (HGNC:19946, calmodulin regulated spectrin associated protein 1)
KY21.Chr1.1864	0.214534	0.0903982	2.37321	0.017634	0.274573	8461.29	6273.54	8833.34	8863.56	FUT6 (HGNC:4017, fucosyltransferase 6)
KY21.Chr9.448	0.214423	0.110034	1.9487	0.0513308	0.557154	473.191	415.151	578.652	534.405	RIPK3 (HGNC:10021, receptor interacting serine/threonine kinase 3)
KY21.Chr1.828	0.214302	0.113719	1.88449	0.0594992	0.60821	339.703	298.859	419.807	397.937	THAP9 (HGNC:23192, THAP domain containing 9)
KY21.Chr1.106	0.214138	0.113729	1.88288	0.0597166	0.609993	152.821	110.04	208.012	175.459	RTL1 (HGNC:14665, retrotransposon Gag like 1)
KY21.Chr4.184	0.21403	0.110455	1.93771	0.052658	0.565837	80.0927	107.539	138.423	150.23	METTL27 (HGNC:19068, methyltransferase like 27)
KY21.Chr3.1161	0.213773	0.113942	1.87615	0.0606348	0.615354	295.514	357.63	416.025	418.579	JMJD6 (HGNC:19355, jumonji domain containing 6, arginine demethylase and lysine hydroxylase)
KY21.Chr2.705	0.213719	0.114677	1.86365	0.0623703	0.62586	132.567	123.795	189.102	176.606	GLP1R (HGNC:4324, glucagon like peptide 1 receptor)
KY21.Chr9.908	0.213401	0.109572	1.94758	0.0514648	0.558183	424.399	462.669	531.755	575.69	TNR (HGNC:11953, tenascin R)
KY21.Chr7.411	0.21309	0.0812481	2.62271	0.00872335	0.162352	17.4915	18.7568	67.3203	42.4313	ODAD3 (HGNC:28303, outer dynein arm docking complex subunit 3)
KY21.Chr8.1264	0.21283	0.0739882	2.87654	0.00402056	0.0857097	3181.61	3152.4	3732.88	3750.01	GUCY1A2 (HGNC:4684, guanylate cyclase 1 soluble subunit alpha 2)
KY21.Chr13.4	0.212772	0.107024	1.98808	0.0468027	0.524833	847.878	635.232	928.87	909.406	CHPF2 (HGNC:29270, chondroitin polymerizing factor 2)
KY21.Chr12.905	0.211881	0.0686838	3.08487	0.00203638	0.0487463	20434.7	18429.2	23503.1	22224.8	COL24A1 (HGNC:20821, collagen type XXIV alpha 1 chain)
KY21.Chr5.841	0.21136	0.114395	1.84763	0.0646558	0.635925	284.467	285.104	356.268	375.001	WSCD2 (HGNC:29117, WSC domain containing 2)
KY21.Chr10.324	0.211069	0.113206	1.86447	0.062256	0.625596	313.006	332.621	408.461	410.552	CACNG3 (HGNC:1407, calcium voltage-gated channel auxiliary subunit gamma 3)
KY21.Chr14.175	0.211045	0.0609709	3.46141	0.000537357	0.0153427	24768.9	24635.2	29428.1	28431.3	DCDC2 (HGNC:18141, doublecortin domain containing 2)
KY21.Chr10.393	0.210523	0.0875504	2.40459	0.0161905	0.256934	23.9357	30.0109	78.6665	51.6057	KLHL10 (HGNC:18829, kelch like family member 10)
KY21.Chr8.1039	0.210482	0.0809578	2.59989	0.00932525	0.170651	19.3327	15.0055	57.487	47.0185	ZNF875 (HGNC:4928, zinc finger protein 875)
KY21.Chr5.15	0.209962	0.115386	1.81965	0.0688124	0.657998	313.927	260.095	403.922	340.597	ELP4 (HGNC:1171, elongator acetyltransferase complex subunit 4)
KY21.Chr9.263	0.209957	0.0692028	3.03393	0.00241388	0.056175	6015.24	6288.54	7058.8	7400.25	SLC25A1 (HGNC:10979, solute carrier family 25 member 1)
KY21.Chr8.431	0.209713	0.0709106	2.95743	0.00310215	0.0692456	6599.82	6434.85	8003.56	7322.27	SUFU (HGNC:16466, SUFU negative regulator of hedgehog signaling)
KY21.Chr3.1006	0.208917	0.115187	1.81373	0.0697197	0.662742	259.611	280.102	326.012	371.561	ANO3 (HGNC:14004, anoctamin 3)
KY21.Chr11.524	0.208847	0.0895717	2.33162	0.0197209	0.296732	1273.2	1251.71	1471.97	1543.58	TLR6 (HGNC:16711, toll like receptor 6)
KY21.Chr9.179	0.20871	0.112716	1.85165	0.0640768	0.632714	160.185	100.036	202.717	181.193	CSDE1 (HGNC:29905, cold shock domain containing E1)
KY21.Chr2.743	0.208216	0.110825	1.87879	0.0602737	0.613041	99.4254	85.031	133.884	146.789	CES5A (HGNC:26459, carboxylesterase 5A)
KY21.Chr9.788	0.208213	0.114505	1.81838	0.0690066	0.659412	117.838	141.302	185.32	181.193	RAC1 (HGNC:9801, Rac family small GTPase 1)
KY21.UAContig6.44	0.207325	0.100951	2.05372	0.0400031	0.482037	896.67	1109.15	1158.82	1269.5	GOLGA8DP (HGNC:32376, golgin A8 family member D, pseudogene)
KY21.Chr9.1068	0.207122	0.0911362	2.27266	0.0230466	0.337139	24.8564	41.265	68.0768	75.6883	SFTPA2 (HGNC:10799, surfactant protein A2)
KY21.Chr9.812	0.2071	0.0913907	2.26609	0.0234457	0.340874	5234.56	7055.07	7148.82	7519.52	SLC26A11 (HGNC:14471, solute carrier family 26 member 11)
KY21.Chr11.406	0.206799	0.115633	1.78841	0.0737093	0.680125	241.199	267.598	306.345	354.359	DHRS4 (HGNC:16985, dehydrogenase/reductase 4)
KY21.Chr10.869	0.206565	0.074318	2.77947	0.0054447	0.111073	3694.39	3875.16	4319.09	4581.44	ZNF704 (HGNC:32291, zinc finger protein 704)
KY21.Chr8.1242	0.20655	0.1151	1.79452	0.0727301	0.677229	259.611	266.347	326.012	350.919	DAPP1 (HGNC:16500, dual adaptor of phosphotyrosine and 3-phosphoinositides 1)
KY21.Chr6.542	0.206372	0.115532	1.78627	0.0740556	0.682434	145.456	212.577	232.217	260.322	Spi1/B/C (Spi-1/B/C transcription factor) SPIC (HGNC:29549, Spi-C transcription factor)
KY21.Chr2.1305	0.206216	0.0727933	2.83289	0.00461288	0.0967411	4081.04	3928.93	4596.69	4814.24	SPON1 (HGNC:11252, spondin 1)
KY21.Chr1.1986	0.206072	0.112568	1.83065	0.0671528	0.649113	96.6636	120.044	162.628	153.67	CYP4F12 (HGNC:18857, cytochrome P450 family 4 subfamily F member 12)
KY21.Chr8.629	0.204641	0.0619796	3.30175	0.000960835	0.0253471	18246.4	18864.4	21855.7	21415.2	ATP2B3 (HGNC:816, ATPase plasma membrane Ca2+ transporting 3)
KY21.Chr11.460	0.204419	0.111045	1.84086	0.0656415	0.641844	592.87	442.661	648.242	644.497	APEX1 (HGNC:587, apurinic/apyrimidinic endodeoxyribonuclease 1)
KY21.Chr13.238	0.204405	0.102517	1.99387	0.0461664	0.522679	651.789	627.729	776.831	775.232	NEK11 (HGNC:18593, NIMA related kinase 11)
KY21.Chr10.867	0.204126	0.0830942	2.45656	0.0140276	0.229263	2154.22	2430.89	2705.67	2705.28	SLC43A2 (HGNC:23087, solute carrier family 43 member 2)
KY21.Chr5.8	0.204062	0.113714	1.79452	0.0727307	0.677229	184.121	115.042	232.217	197.248	RTL1 (HGNC:14665, retrotransposon Gag like 1)
KY21.Chr4.590	0.204017	0.0921145	2.21482	0.0267727	0.37236	3420.05	2624.71	3685.98	3526.39	UNC93A (HGNC:12570, unc-93 homolog A)
KY21.Chr2.131	0.203902	0.110499	1.84529	0.0649956	0.636483	458.462	422.654	585.46	506.882	TRIOBP (HGNC:17009, TRIO and F-actin binding protein)
KY21.Chr1.280	0.20353	0.075509	2.69543	0.00702969	0.137113	3028.79	3201.17	3633.03	3677.76	HPGDS (HGNC:17890, hematopoietic prostaglandin D synthase)
KY21.Chr9.161	0.20335	0.115169	1.76567	0.0774505	0.694787	185.042	188.819	201.205	319.955	LRRC15 (HGNC:20818, leucine rich repeat containing 15)
KY21.Chr9.67	0.202853	0.11542	1.75752	0.0788286	0.699665	248.564	246.34	314.666	322.249	CSMD3 (HGNC:19291, CUB and Sushi multiple domains 3)
KY21.Chr8.218	0.202108	0.114412	1.76648	0.0773149	0.694495	136.25	117.543	180.025	177.753	TNN (HGNC:22942, tenascin N)
KY21.Chr14.280	0.201177	0.0804073	2.50197	0.0123503	0.209557	2175.39	2320.85	2619.44	2665.15	LBP (HGNC:6517, lipopolysaccharide binding protein)
KY21.Chr12.890	0.201169	0.0983588	2.04525	0.0408298	0.487727	64.4424	37.5137	102.115	86.0094	ANXA13 (HGNC:536, annexin A13)
KY21.Chr12.960	0.20032	0.113108	1.77106	0.0765511	0.691537	371.004	490.179	568.819	505.736	PLAC8 (HGNC:19254, placenta associated 8)
KY21.Chr9.384	0.200315	0.0931266	2.151	0.0314764	0.414027	1032.92	1092.9	1279.09	1247.71	FAAH (HGNC:3553, fatty acid amide hydrolase)
KY21.Chr12.322	0.200221	0.0988942	2.0246	0.0429082	0.502656	796.324	765.279	922.062	952.985	OBSCN (HGNC:15719, obscurin, cytoskeletal calmodulin and titin-interacting RhoGEF)
KY21.Chr8.141	0.200195	0.114477	1.74878	0.0803298	0.705676	119.679	145.053	193.641	175.459	VSIG1 (HGNC:28675, V-set and immunoglobulin domain containing 1)
KY21.Chr7.124	0.200001	0.0979914	2.04101	0.0412503	0.490827	834.989	921.586	1025.69	1076.84	SLC35G2 (HGNC:28480, solute carrier family 35 member G2)
KY21.Chr11.637	0.199928	0.0671383	2.97785	0.00290275	0.0654109	118307	106984	135641	126792	TUBB4B (HGNC:20771, tubulin beta 4B class IVb)
KY21.Chr3.1118	0.199589	0.112894	1.76793	0.0770721	0.693362	367.322	351.378	483.345	413.992	SLC16A12 (HGNC:23094, solute carrier family 16 member 12)
KY21.Chr2.786	0.199211	0.112962	1.76353	0.0778108	0.695365	101.267	125.046	167.923	155.964	FAM3B (HGNC:1253, FAM3 metabolism regulating signaling molecule B)
KY21.Chr8.1198	0.199088	0.111045	1.79286	0.0729946	0.677229	397.702	410.15	471.242	529.818	EOGT (HGNC:28526, EGF domain specific O-linked N-acetylglucosamine transferase)
KY21.Chr11.487	0.198897	0.0961375	2.06888	0.0385572	0.471888	1003.46	1081.64	1172.43	1316.52	RERG (HGNC:15980, RAS like estrogen regulated growth inhibitor)
KY21.Chr10.298	0.19843	0.116212	1.70749	0.0877312	0.733121	199.771	256.343	316.935	277.524	SLC22A5 (HGNC:10969, solute carrier family 22 member 5)
KY21.Chr14.816	0.198394	0.113023	1.75535	0.0791996	0.701348	167.55	118.793	242.807	167.432	ZBTB22 (HGNC:13085, zinc finger and BTB domain containing 22)
KY21.Chr9.300	0.198232	0.113325	1.74923	0.0802517	0.705676	451.097	362.632	555.96	463.304	KRTAP16-1 (HGNC:18916, keratin associated protein 16-1)
KY21.Chr2.315	0.197773	0.082361	2.4013	0.0163371	0.258971	2284.94	2538.43	2905.36	2752.3	FTSJ1 (HGNC:13254, FtsJ RNA 2'-O-methyltransferase 1)
KY21.Chr1.2110	0.197631	0.0638961	3.09301	0.00198136	0.0478318	19253.5	19298.3	23135.5	21617	PREDICTED: Ciona intestinalis protein TsetseEP (LOC100178083) - 14% query coverage
KY21.Chr4.777	0.197247	0.0934511	2.1107	0.0347979	0.444158	39.586	32.5119	78.6665	65.3672	ZSCAN5DP (HGNC:37706, zinc finger and SCAN domain containing 5D pseudogene)
KY21.Chr5.91	0.19685	0.109858	1.79187	0.0731544	0.677274	440.97	501.433	543.101	614.681	ITLN1 (HGNC:18259, intelectin 1)
KY21.Chr12.165	0.196696	0.115442	1.70385	0.0884087	0.734278	261.452	260.095	308.615	358.946	RDH12 (HGNC:19977, retinol dehydrogenase 12)
KY21.Chr11.1122	0.196438	0.113166	1.73584	0.0825914	0.715851	343.386	437.66	502.255	469.038	MC5R (HGNC:6933, melanocortin 5 receptor)
KY21.Chr1.795	0.196304	0.0885681	2.21642	0.0266629	0.371805	30.38	25.0091	65.0511	58.4864	RNASEH1 (HGNC:18466, ribonuclease H1)
KY21.Chr11.72	0.196257	0.114178	1.71887	0.0856384	0.727415	175.836	143.802	269.281	176.606	GALNT6 (HGNC:4128, polypeptide N-acetylgalactosaminyltransferase 6)
KY21.Chr1.1092	0.196165	0.114375	1.7151	0.0863268	0.730229	130.726	120.044	177.756	172.019	SLC22A5 (HGNC:10969, solute carrier family 22 member 5)
KY21.Chr3.561	0.196113	0.105146	1.86514	0.0621618	0.625091	593.791	697.754	804.062	754.589	MDGA2 (HGNC:19835, MAM domain containing glycosylphosphatidylinositol anchor 2)
KY21.Chr13.33	0.196058	0.116127	1.68831	0.0913516	0.746103	212.66	208.826	282.897	263.762	PCCB (HGNC:8654, propionyl-CoA carboxylase subunit beta)
KY21.Chr4.143	0.195807	0.101048	1.93777	0.0526512	0.565837	842.354	735.268	972.741	920.874	{Ci-ZF041} ZNF687 (HGNC:29277, zinc finger protein 687)
KY21.Chr1.1570	0.195773	0.115739	1.69151	0.0907399	0.744507	177.677	160.058	201.205	256.882	MEP1B (HGNC:7020, meprin A subunit beta)
KY21.Chr14.846	0.19533	0.114803	1.70143	0.0888615	0.736318	317.609	280.102	405.435	349.772	Sox5/6/13 (SRY-box 5/6/13) SOX6 (HGNC:16421, SRY-box transcription factor 6)
KY21.Chr2.1170	0.195323	0.115511	1.69095	0.0908458	0.744946	267.896	240.088	336.602	311.928	PTPRA (HGNC:9664, protein tyrosine phosphatase receptor type A)
KY21.Chr3.1105	0.195128	0.105294	1.85318	0.0638565	0.632714	125.202	65.0237	182.294	123.854	RTL1 (HGNC:14665, retrotransposon Gag like 1)
KY21.Chr14.623	0.195044	0.101637	1.91902	0.0549816	0.578888	740.167	707.758	825.242	915.14	SH2D4B (HGNC:31440, SH2 domain containing 4B)
KY21.Chr9.1099	0.194915	0.110014	1.77172	0.0764403	0.691415	89.2987	86.2815	139.179	122.707	USH2A (HGNC:12601, usherin)
KY21.Chr1.408	0.194728	0.0823447	2.3648	0.01804	0.279424	7975.21	6553.64	8148.03	8884.2	SLC22A2 (HGNC:10966, solute carrier family 22 member 2)
KY21.Chr4.311	0.194316	0.111254	1.7466	0.0807061	0.707933	394.94	415.151	467.46	532.112	FAT1 (HGNC:3595, FAT atypical cadherin 1)
KY21.Chr7.51	0.193916	0.115352	1.68109	0.0927464	0.74985	151.9	158.808	235.999	184.634	NRSN1 (HGNC:17881, neurensin 1)
KY21.Chr11.1298	0.193613	0.0869807	2.22594	0.0260185	0.365932	1419.57	1409.26	1657.29	1667.44	Fgf3/7/10/22 (fibroblast growth factorf 3/7/10/22) FGF7 (HGNC:3685, fibroblast growth factor 7)
KY21.Chr14.429	0.193588	0.11479	1.68645	0.0917093	0.746103	294.594	267.598	365.345	344.038	SLC5A8 (HGNC:19119, solute carrier family 5 member 8)
KY21.Chr2.397	0.193218	0.0863939	2.23648	0.0253202	0.360186	25.777	25.0091	49.923	68.8076	KLHL12 (HGNC:19360, kelch like family member 12)
KY21.Chr8.1091	0.193095	0.0854063	2.2609	0.0237655	0.343765	2378.84	2099.52	2731.39	2522.94	WDR49 (HGNC:26587, WD repeat domain 49)
KY21.Chr4.496	0.193047	0.101834	1.89571	0.0579988	0.599089	656.392	682.749	809.357	793.58	GLIPR1 (HGNC:17001, GLI pathogenesis related 1)
KY21.Chr11.1095	0.19293	0.0759204	2.54122	0.0110468	0.193203	19088.8	16972.4	22423	19565.4	PLEKHH1 (HGNC:17733, pleckstrin homology, MyTH4 and FERM domain containing H1)
KY21.Chr8.307	0.192872	0.116092	1.66138	0.096637	0.767698	190.565	161.309	239.025	228.212	GMPR (HGNC:4376, guanosine monophosphate reductase)
KY21.Chr11.586	0.192798	0.0721069	2.67378	0.00750013	0.143646	13.8091	7.50274	52.1922	34.4038	NYNRIN (HGNC:20165, NYN domain and retroviral integrase containing)
KY21.Chr5.550	0.192701	0.114336	1.68539	0.0919128	0.746103	126.123	122.545	173.974	170.872	UNC5C (HGNC:12569, unc-5 netrin receptor C)
KY21.Chr5.752	0.192497	0.102722	1.87396	0.060936	0.617129	62.6012	95.0346	93.7946	168.579	RAB44 (HGNC:21068, RAB44, member RAS oncogene family)
KY21.Chr14.538	0.1922	0.114651	1.6764	0.0936599	0.754102	271.579	292.607	358.538	349.772	SORL1 (HGNC:11185, sortilin related receptor 1)
KY21.Chr5.937	0.192073	0.0978159	1.96362	0.049574	0.545535	43.2685	55.0201	104.384	71.1011	ODAD4 (HGNC:25280, outer dynein arm docking complex subunit 4)
KY21.Chr11.740	0.19192	0.0859035	2.23413	0.0254745	0.361498	1661.69	1578.08	1947	1850.92	ZBTB44 (HGNC:25001, zinc finger and BTB domain containing 44)
KY21.Chr5.842	0.191718	0.0813312	2.35725	0.0184108	0.282703	1989.43	2059.5	2397.06	2327.99	DENND3 (HGNC:29134, DENN domain containing 3)
KY21.Chr3.1446	0.191519	0.115246	1.66183	0.0965464	0.767698	266.976	255.093	317.692	344.038	SLC49A3 (HGNC:26177, solute carrier family 49 member 3)
KY21.Chr4.183	0.191369	0.116187	1.64708	0.0995423	0.776834	199.771	240.088	268.525	300.46	METTL27 (HGNC:19068, methyltransferase like 27)
KY21.Chr4.1164	0.191293	0.0694083	2.75605	0.00585037	0.117274	8879.24	8094.2	9918.03	9751.18	Isl (ISL LIM homeobox) ISL1 (HGNC:6132, ISL LIM homeobox 1)
KY21.Chr6.323	0.191217	0.064299	2.97388	0.00294062	0.0660547	9159.11	9154.59	10502.7	10661.7	METTL24 (HGNC:21566, methyltransferase like 24)
KY21.Chr5.574	0.191167	0.0818428	2.33578	0.0195026	0.295636	1901.97	1915.7	2202.66	2255.74	VCX (HGNC:12667, variable charge X-linked)
KY21.Chr2.1272	0.191021	0.107503	1.7769	0.0755851	0.689381	641.662	523.941	695.896	720.186	GFI1 (HGNC:4237, growth factor independent 1 transcriptional repressor)
KY21.Chr1.344	0.190963	0.113989	1.67527	0.0938804	0.754106	134.408	112.541	172.461	172.019	DDI2 (HGNC:24578, DNA damage inducible 1 homolog 2)
KY21.Chr13.305	0.190888	0.0971672	1.96453	0.0494691	0.545535	1059.62	937.842	1232.95	1137.62	CDKL1 (HGNC:1781, cyclin dependent kinase like 1)
KY21.Chr8.978	0.19076	0.113087	1.68684	0.0916336	0.746103	492.524	375.137	574.87	502.295	CARD18 (HGNC:28861, caspase recruitment domain family member 18)
KY21.Chr6.177	0.19038	0.0713297	2.66902	0.00760727	0.144997	4580.93	4391.6	5118.62	5284.42	NCKAP5L (HGNC:29321, NCK associated protein 5 like)
KY21.Chr12.93	0.190359	0.115456	1.64877	0.099195	0.775827	166.63	143.802	226.923	191.514	ADAM9 (HGNC:216, ADAM metallopeptidase domain 9)
KY21.Chr10.198	0.190076	0.105389	1.80357	0.0712984	0.668288	57.9982	90.0328	114.974	118.12	IBTK (HGNC:17853, inhibitor of Bruton tyrosine kinase)
KY21.Chr12.1010	0.190065	0.105034	1.80956	0.0703638	0.664074	611.282	610.222	688.332	783.259	OR13C9 (HGNC:15104, olfactory receptor family 13 subfamily C member 9)
KY21.Chr7.950	0.189797	0.116058	1.63536	0.101973	0.784656	163.868	185.067	242.807	216.744	TRPA1 (HGNC:497, transient receptor potential cation channel subfamily A member 1)
KY21.Chr1.1707	0.189677	0.111879	1.69537	0.090005	0.741902	96.6636	115.042	164.897	137.615	CDK13 (HGNC:1733, cyclin dependent kinase 13)
KY21.Chr1.730	0.189502	0.105855	1.7902	0.0734211	0.678787	84.6957	78.7787	158.846	96.3306	PRX (HGNC:13797, periaxin)
KY21.Chr14.765	0.189466	0.0998989	1.89658	0.0578831	0.59901	821.18	927.838	987.869	1092.89	LPGAT1 (HGNC:28985, lysophosphatidylglycerol acyltransferase 1)
KY21.Chr2.96	0.189465	0.0844727	2.24292	0.0249021	0.355862	1635	1683.11	1915.98	1961.02	AGPAT5 (HGNC:20886, 1-acylglycerol-3-phosphate O-acyltransferase 5)
KY21.Chr10.493	0.189242	0.109048	1.7354	0.0826697	0.715851	496.206	447.663	596.806	550.46	DNAH10 (HGNC:2941, dynein axonemal heavy chain 10)
KY21.Chr3.1508	0.189213	0.104585	1.80917	0.0704247	0.664074	67.2042	60.0219	97.5767	106.652	CAMTA2 (HGNC:18807, calmodulin binding transcription activator 2)
KY21.Chr9.724	0.189152	0.0991154	1.9084	0.0563389	0.587304	1532.81	1189.18	1679.23	1558.49	ARMC3 (HGNC:30964, armadillo repeat containing 3)
KY21.Chr9.601	0.188787	0.0783935	2.4082	0.0160314	0.255264	3081.27	3409.99	3686.73	3856.66	DPP10 (HGNC:20823, dipeptidyl peptidase like 10)
KY21.UAContig8.25	0.188453	0.112289	1.67828	0.0932927	0.752813	114.155	97.5356	157.333	144.496	HARBI1 (HGNC:26522, harbinger transposase derived 1)
KY21.Chr1.191	0.188407	0.0996986	1.88977	0.0587893	0.602685	893.908	1090.4	1160.33	1193.81	NCS1 (HGNC:3953, neuronal calcium sensor 1)
KY21.Chr14.527	0.18829	0.0994688	1.89295	0.0583643	0.600799	61.6806	45.0164	106.654	77.9819	CCDC27 (HGNC:26546, coiled-coil domain containing 27)
KY21.Chr2.1171	0.188158	0.116035	1.62156	0.104898	0.793108	175.836	161.309	215.576	230.505	PTPRC (HGNC:9666, protein tyrosine phosphatase receptor type C)
KY21.Chr12.757	0.187949	0.112994	1.66335	0.0962424	0.76665	142.694	127.546	228.435	150.23	STAT5B (HGNC:11367, signal transducer and activator of transcription 5B)
KY21.Chr8.1253	0.187625	0.0717268	2.61582	0.00890126	0.164587	5563.22	6062.21	6603.45	6840.62	ANO5 (HGNC:27337, anoctamin 5)
KY21.Chr14.518	0.187446	0.086117	2.17664	0.0295074	0.395552	3521.32	2876.05	3729.85	3751.16	ATAD2 (HGNC:30123, ATPase family AAA domain containing 2)
KY21.Chr1.291	0.187422	0.105704	1.77309	0.0762145	0.690592	682.169	774.032	788.934	962.159	CALM3 (HGNC:1449, calmodulin 3)
KY21.Chr10.367	0.187235	0.085821	2.1817	0.0291319	0.392631	4118.79	5020.58	5046	5622.72	PCSK2 (HGNC:8744, proprotein convertase subtilisin/kexin type 2)
KY21.Chr1.467	0.187095	0.101285	1.84722	0.0647151	0.635925	1170.09	922.836	1291.19	1202.99	NME7 (HGNC:20461, NME/NM23 family member 7)
KY21.Chr14.319	0.186571	0.11521	1.6194	0.105362	0.795189	394.019	281.353	434.178	417.432	ATL2 (HGNC:24047, atlastin GTPase 2)
KY21.Chr6.541	0.18653	0.0849345	2.19617	0.0280801	0.38348	1611.06	1699.37	1934.89	1923.17	OSBPL9 (HGNC:16386, oxysterol binding protein like 9)
KY21.Chr4.130	0.186415	0.115687	1.61138	0.107097	0.797749	266.055	271.349	377.448	300.46	GLIPR1 (HGNC:17001, GLI pathogenesis related 1)
KY21.Chr7.198	0.18632	0.0869339	2.14324	0.032094	0.418665	41.4273	18.7568	65.0511	69.9543	ST7 (HGNC:11351, suppression of tumorigenicity 7)
KY21.Chr2.619	0.186034	0.0754937	2.46423	0.0137308	0.22599	51616.5	62342.7	65846.9	66082.8	SELP (HGNC:10721, selectin P)
KY21.Chr5.837	0.185853	0.0844747	2.2001	0.0277999	0.381694	1639.6	1623.09	1890.26	1911.7	KMO (HGNC:6381, kynurenine 3-monooxygenase)
KY21.Chr9.338	0.185774	0.0753892	2.4642	0.013732	0.22599	13.8091	12.5046	40.8461	44.7249	CDK10 (HGNC:1770, cyclin dependent kinase 10)
KY21.Chr10.61	0.185762	0.116135	1.59953	0.109702	0.801679	224.628	167.561	259.448	255.735	KLHL24 (HGNC:25947, kelch like family member 24)
KY21.Chr4.219	0.185693	0.0832886	2.22951	0.0257798	0.363604	2075.05	2089.51	2539.26	2302.76	ADAMTSL5 (HGNC:27912, ADAMTS like 5)
KY21.UAContig3.153	0.185669	0.114127	1.62685	0.103768	0.789852	550.522	373.886	598.319	552.754	CNOT8 (HGNC:9207, CCR4-NOT transcription complex subunit 8)
KY21.Chr4.770	0.185459	0.111019	1.67051	0.0948186	0.758709	102.187	90.0328	146.743	130.734	ZNHIT6 (HGNC:26089, zinc finger HIT-type containing 6)
KY21.Chr1.972	0.185299	0.105711	1.75288	0.0796228	0.703263	544.999	613.974	703.46	683.488
KY21.Chr2.409	0.185283	0.114822	1.61364	0.106604	0.797332	141.773	128.797	175.487	192.661	POU6F2 (HGNC:21694, POU class 6 homeobox 2)
KY21.Chr8.300	0.185223	0.113074	1.63807	0.101408	0.784079	493.445	366.384	541.588	520.644	GLIPR1L1 (HGNC:28392, GLIPR1 like 1)
KY21.Chr1.1812	0.185184	0.0714245	2.59273	0.00952174	0.172911	6157.93	6727.45	7280.43	7590.62	SLC16A14 (HGNC:26417, solute carrier family 16 member 14)
KY21.Chr10.201	0.185154	0.114759	1.61341	0.106655	0.797332	153.741	240.088	307.858	222.478	ARF1 (HGNC:652, ADP ribosylation factor 1)
KY21.Chr5.1013	0.184591	0.0704321	2.62083	0.00877148	0.162822	11.0473	7.50274	41.6025	35.5506	CCDC115 (HGNC:28178, coiled-coil domain containing 115)
KY21.Chr5.998	0.18452	0.111102	1.66082	0.0967496	0.767698	426.24	552.701	589.999	599.772	MRC1 (HGNC:7228, mannose receptor C-type 1)
KY21.Chr11.560	0.184399	0.114977	1.60379	0.10876	0.798468	298.276	261.345	358.538	341.744	ADGRG7 (HGNC:19241, adhesion G protein-coupled receptor G7)
KY21.Chr10.832	0.184365	0.108661	1.6967	0.089754	0.741122	533.031	460.168	612.691	588.305	PDCD11 (HGNC:13408, programmed cell death 11)
KY21.Chr8.1243	0.184247	0.0920276	2.00208	0.0452758	0.517505	1278.72	1440.53	1531.73	1653.67	CNTN4 (HGNC:2174, contactin 4)
KY21.Chr3.200	0.184005	0.0836838	2.19882	0.0278908	0.381694	2685.41	3148.65	3324.41	3452.99	GSN (HGNC:4620, gelsolin)
KY21.Chr5.624	0.183934	0.105555	1.74255	0.0814123	0.709314	59.8394	91.2833	123.295	110.092	NTSR1 (HGNC:8039, neurotensin receptor 1)
KY21.Chr1.1786	0.183909	0.0822375	2.23631	0.0253313	0.360186	2270.21	2384.62	2575.57	2831.43	FUCA2 (HGNC:4008, alpha-L-fucosidase 2)
KY21.Chr10.32	0.18376	0.0715701	2.56756	0.0102418	0.182721	9.20606	12.5046	51.4358	30.9634	GLIPR1L1 (HGNC:28392, GLIPR1 like 1)
KY21.Chr4.175	0.183743	0.111198	1.6524	0.0984529	0.774282	408.749	412.65	534.024	464.451	LACTB2 (HGNC:18512, lactamase beta 2)
KY21.Chr5.770	0.18363	0.0635876	2.88782	0.00387916	0.0831943	11263.6	11342.9	13169.8	12793.6	CTBP2 (HGNC:2495, C-terminal binding protein 2)
KY21.Chr5.768	0.183374	0.0648458	2.82784	0.00468626	0.0978472	5.52363	5.00182	30.2563	36.6974	PLB1 (HGNC:30041, phospholipase B1)
KY21.UAContig2.8	0.183354	0.0705457	2.59908	0.00934736	0.170836	4354.46	4352.84	4963.55	5069.97	RAB3GAP1 (HGNC:17063, RAB3 GTPase activating protein catalytic subunit 1)
KY21.Chr2.575	0.183175	0.0726735	2.52052	0.0117181	0.201797	10147.8	9213.36	11676.7	10652.6	ATP10A (HGNC:13542, ATPase phospholipid transporting 10A (putative))
KY21.Chr12.827	0.183093	0.10812	1.69342	0.0903754	0.74283	109.552	77.5283	116.487	166.285	PIKFYVE (HGNC:23785, phosphoinositide kinase, FYVE-type zinc finger containing)
KY21.UAContig49.10	0.183066	0.0934173	1.95966	0.0500361	0.548546	32.2212	42.5155	73.3716	67.6608	TH (HGNC:11782, tyrosine hydroxylase)
KY21.Chr1.1994	0.183006	0.102689	1.78214	0.0747262	0.687278	68.1248	70.0255	83.2049	142.202	NFIL3 (HGNC:7787, nuclear factor, interleukin 3 regulated)
KY21.Chr11.413	0.182979	0.116155	1.57529	0.115189	0.816079	223.707	251.342	268.525	339.451	CLEC7A (HGNC:14558, C-type lectin domain containing 7A)
KY21.Chr8.605	0.182151	0.060269	3.0223	0.00250862	0.0578121	40483.6	39561.9	46582.7	45134.3	MKNK1 (HGNC:7110, MAPK interacting serine/threonine kinase 1)
KY21.Chr13.293	0.181932	0.109736	1.65791	0.0973359	0.770178	90.2194	155.057	206.499	147.936
KY21.Chr3.7	0.181795	0.104212	1.74447	0.081077	0.709273	579.982	617.725	714.05	711.011	ADORA2A (HGNC:263, adenosine A2a receptor)
KY21.Chr11.884	0.181488	0.114802	1.58088	0.113905	0.810917	149.138	137.55	214.82	170.872	LCK (HGNC:6524, LCK proto-oncogene, Src family tyrosine kinase)
KY21.Chr1.260	0.181414	0.078614	2.30765	0.0210184	0.312288	2360.43	2442.14	2804.01	2744.27	MS4A12 (HGNC:13370, membrane spanning 4-domains A12)
KY21.Chr13.469	0.181215	0.0711177	2.5481	0.0108311	0.190133	79761.3	71045.9	91104.9	82412	COL6A5 (HGNC:26674, collagen type VI alpha 5 chain)
KY21.Chr11.403	0.181075	0.115551	1.56706	0.117101	0.823067	197.93	300.109	264.743	395.643	Foxa.b (forkhead box a.b) FOXA1 (HGNC:5021, forkhead box A1)
KY21.Chr6.485	0.181071	0.087453	2.0705	0.0384056	0.470767	1385.51	1385.51	1608.12	1615.83	TRIOBP (HGNC:17009, TRIO and F-actin binding protein)
KY21.Chr2.1300	0.180906	0.0997727	1.81318	0.0698036	0.662917	742.008	742.771	884.998	866.975	ALPI (HGNC:437, alkaline phosphatase, intestinal)
KY21.Chr5.641	0.18076	0.10873	1.66246	0.0964214	0.767395	471.35	566.457	617.986	628.442	{Hedgehog2} IHH (HGNC:5956, Indian hedgehog signaling molecule)
KY21.Chr1.553	0.180638	0.0706886	2.5554	0.0106066	0.187815	4984.16	4770.49	5515.73	5705.29	ELOVL4 (HGNC:14415, ELOVL fatty acid elongase 4)
KY21.Chr13.383	0.180543	0.093216	1.93682	0.0527675	0.565837	1795.18	2083.26	2071.8	2465.6
KY21.Chr14.378	0.180393	0.0691535	2.60858	0.00909176	0.167023	6127.55	6549.89	7275.14	7283.28	STXBP6 (HGNC:19666, syntaxin binding protein 6)
KY21.Chr3.859	0.180035	0.0771131	2.33468	0.01956	0.295876	4842.39	5573.28	6098.16	5907.13	CRIM1 (HGNC:2359, cysteine rich transmembrane BMP regulator 1)
KY21.Chr14.756	0.179349	0.115797	1.54883	0.121424	0.8369	226.469	255.093	307.102	297.019	CBLN1 (HGNC:1543, cerebellin 1 precursor)
KY21.Chr12.405	0.1792	0.0724085	2.47485	0.0133292	0.221367	10.1267	15.0055	57.487	29.8166	WNT8A (HGNC:12788, Wnt family member 8A)
KY21.Chr1.1063	0.179042	0.0759383	2.35772	0.0183874	0.282648	26582.5	23413.5	30727.6	26853.3	Nr6a (nuclear receptor subfamily 6 group A) NR6A1 (HGNC:7985, nuclear receptor subfamily 6 group A member 1)
KY21.Chr8.569	0.179016	0.116231	1.54017	0.123518	0.845501	192.407	222.581	248.858	282.111	GOLIM4 (HGNC:15448, golgi integral membrane protein 4)
KY21.Chr2.231	0.178872	0.113109	1.58141	0.113783	0.810841	104.028	130.047	159.602	162.845	GSTM3 (HGNC:4635, glutathione S-transferase mu 3)
KY21.Chr13.368	0.178847	0.0976221	1.83203	0.0669463	0.647998	830.386	874.069	1018.88	980.508	NYX (HGNC:8082, nyctalopin)
KY21.Chr11.791	0.178845	0.0644015	2.77704	0.00548572	0.111518	8883.84	8923.25	10228.9	10157.1	PTK7 (HGNC:9618, protein tyrosine kinase 7 (inactive))
KY21.Chr4.916	0.178708	0.116235	1.53748	0.124177	0.845628	233.834	367.634	347.191	422.02	C19orf84 (HGNC:27112, chromosome 19 open reading frame 84)
KY21.Chr14.129	0.178649	0.076559	2.33348	0.0196229	0.296197	14.7297	15.0055	39.3332	48.1653	SELP (HGNC:10721, selectin P)
KY21.Chr9.512	0.178539	0.104362	1.71077	0.0871245	0.732967	717.152	623.977	829.78	763.764	MOXD1 (HGNC:21063, monooxygenase DBH like 1)
KY21.Chr12.198	0.177947	0.116219	1.53114	0.125735	0.853377	215.422	245.089	257.935	330.276	PYROXD2 (HGNC:23517, pyridine nucleotide-disulphide oxidoreductase domain 2)
KY21.Chr10.690	0.177818	0.0739223	2.40548	0.0161515	0.256601	5466.56	5275.67	6493.01	5848.64	MYH10 (HGNC:7568, myosin heavy chain 10)
KY21.Chr3.1538	0.177091	0.109057	1.62385	0.104408	0.791649	495.286	443.912	578.652	549.314	ADGRL3 (HGNC:20974, adhesion G protein-coupled receptor L3)
KY21.Chr5.940	0.176891	0.075368	2.34703	0.0189236	0.289327	19.3327	10.0036	40.8461	49.3121	THEGL (HGNC:43771, theg spermatid protein like)
KY21.Chr11.446	0.176856	0.0954878	1.85214	0.0640062	0.632714	1005.3	934.091	1151.25	1116.98	RXFP2 (HGNC:17318, relaxin family peptide receptor 2)
KY21.Chr3.1077	0.176453	0.0976577	1.80685	0.0707856	0.666622	836.831	837.805	1001.48	959.865	MRPL36 (HGNC:14490, mitochondrial ribosomal protein L36)
KY21.Chr13.350	0.176313	0.116169	1.51772	0.129085	0.866337	178.597	176.314	226.923	230.505	ANPEP (HGNC:500, alanyl aminopeptidase, membrane)
KY21.Chr3.1620	0.176157	0.116203	1.51595	0.129533	0.866337	173.994	211.327	248.102	245.414	PIPOX (HGNC:17804, pipecolic acid and sarcosine oxidase)
KY21.Chr12.957	0.175961	0.116045	1.51631	0.12944	0.866337	241.199	257.594	276.845	353.212	GRIK3 (HGNC:4581, glutamate ionotropic receptor kainate type subunit 3)
KY21.Chr5.106	0.175696	0.0646703	2.7168	0.0065917	0.129458	7.36485	5.00182	46.1409	24.0826	PCARE (HGNC:34383, photoreceptor cilium actin regulator)
KY21.Chr3.258	0.175651	0.0830243	2.11565	0.0343745	0.440731	2784.83	2851.04	3017.31	3491.98	KRT82 (HGNC:6459, keratin 82)
KY21.Chr3.27	0.175648	0.0870405	2.01801	0.0435905	0.507212	1427.86	1415.52	1639.89	1652.53	MAOA (HGNC:6833, monoamine oxidase A)
KY21.Chr7.755	0.175541	0.107498	1.63297	0.102476	0.785882	88.3781	68.7751	117.243	116.973	SLC5A1 (HGNC:11036, solute carrier family 5 member 1)
KY21.Chr1.2188	0.175524	0.0755817	2.32231	0.0202161	0.3029	8864.51	10343.8	11269.7	10776.4	MEGF6 (HGNC:3232, multiple EGF like domains 6)
KY21.Chr3.303	0.17534	0.109644	1.59917	0.109782	0.801679	513.698	660.241	661.857	745.415	RXFP1 (HGNC:19718, relaxin family peptide receptor 1)
KY21.Chr1.1932	0.175302	0.0861225	2.0355	0.0418005	0.494066	2007.84	2235.82	2332.01	2575.7	KCNB1 (HGNC:6231, potassium voltage-gated channel subfamily B member 1)
KY21.Chr10.205	0.17525	0.0743265	2.35784	0.0183816	0.282648	4726.39	4311.57	5284.27	5087.17	FN1 (HGNC:3778, fibronectin 1)
KY21.Chr4.806	0.175135	0.0785484	2.22964	0.0257715	0.363604	8162.09	9132.08	9222.89	10667.5	LGALS8 (HGNC:6569, galectin 8)
KY21.Chr12.959	0.17505	0.0877038	1.99592	0.0459421	0.521766	1637.76	1868.18	2010.53	2044.73	GLIPR2 (HGNC:18007, GLI pathogenesis related 2)
KY21.Chr12.666	0.174357	0.105724	1.64917	0.0991122	0.775827	71.8072	71.276	121.025	95.1838	STUM (HGNC:30491, stum, mechanosensory transduction mediator homolog)
KY21.Chr11.1123	0.174165	0.116222	1.49855	0.13399	0.874804	216.342	197.572	278.358	246.56	KCND2 (HGNC:6238, potassium voltage-gated channel subfamily D member 2)
KY21.Chr12.535	0.174053	0.115908	1.50164	0.133189	0.872942	223.707	235.086	290.461	283.258	S1PR3 (HGNC:3167, sphingosine-1-phosphate receptor 3)
KY21.Chr7.854	0.173517	0.11414	1.52021	0.128457	0.864368	299.197	335.122	368.371	408.258	TDP2 (HGNC:17768, tyrosyl-DNA phosphodiesterase 2)
KY21.Chr5.929	0.173317	0.0648799	2.67135	0.00755474	0.144189	10169	10257.5	11904.4	11384.2	RIC1 (HGNC:17686, RIC1 homolog, RAB6A GEF complex partner 1)
KY21.Chr9.873	0.173098	0.0771089	2.24485	0.024778	0.354802	9599.15	8999.53	11517.8	9811.96	MAP3K1 (HGNC:6848, mitogen-activated protein kinase kinase kinase 1)
KY21.Chr10.972	0.172447	0.0799559	2.15677	0.0310234	0.410728	2753.53	2692.23	3279.79	2971.34	STKLD1 (HGNC:28669, serine/threonine kinase like domain containing 1)
KY21.UAContig4.13	0.172197	0.115619	1.48935	0.136396	0.884803	144.535	182.567	208.012	217.891	RFESD (HGNC:29587, Rieske Fe-S domain containing)
KY21.Chr6.388	0.172156	0.0696009	2.47348	0.0133805	0.221745	5311.89	5229.41	6148.84	5884.19	AFG1L (HGNC:16411, AFG1 like ATPase)
KY21.Chr9.377	0.172033	0.110711	1.5539	0.120208	0.833669	488.842	510.186	667.909	527.525	SLC16A7 (HGNC:10928, solute carrier family 16 member 7)
KY21.Chr2.979	0.171888	0.115968	1.4822	0.138288	0.892317	228.31	243.839	274.576	316.515	PAOX (HGNC:20837, polyamine oxidase)
KY21.Chr11.1064	0.171873	0.07982	2.15326	0.0312984	0.412067	16.5709	21.2577	50.6794	43.5781	CALML3 (HGNC:1452, calmodulin like 3)
KY21.Chr1.847	0.171634	0.116203	1.47703	0.139669	0.895424	250.405	381.389	355.512	440.368	TNXB (HGNC:11976, tenascin XB)
KY21.Chr11.321	0.171563	0.0773734	2.21734	0.0266002	0.371805	6655.06	5692.08	7154.11	7001.17	PIWIL1 (HGNC:9007, piwi like RNA-mediated gene silencing 1)
KY21.Chr3.516	0.171559	0.100991	1.69875	0.0893664	0.739019	765.023	864.065	910.716	998.856
KY21.Chr2.611	0.171403	0.0939319	1.82476	0.068037	0.65498	1383.67	1314.23	1443.23	1696.11	DNAJC2 (HGNC:13192, DnaJ heat shock protein family (Hsp40) member C2)
KY21.Chr1.1715	0.171401	0.0757901	2.26152	0.0237272	0.343563	4824.89	4467.88	5559.6	5076.85	CA2 (HGNC:1373, carbonic anhydrase 2)
KY21.Chr10.822	0.171135	0.0868992	1.96935	0.0489134	0.542512	26.6976	27.51	58.2434	53.8992	ADGRG7 (HGNC:19241, adhesion G protein-coupled receptor G7)
KY21.Chr12.643	0.171093	0.0938234	1.82356	0.0682181	0.65498	1148	1041.63	1263.96	1280.97	Hnf1 (Hnf1 homeobox) HNF1A (HGNC:11621, HNF1 homeobox A)
KY21.Chr3.1172	0.170881	0.113907	1.50017	0.133569	0.873207	542.237	862.815	776.831	932.342	SLC17A8 (HGNC:20151, solute carrier family 17 member 8)
KY21.Chr11.717	0.170787	0.107769	1.58476	0.113022	0.808776	565.252	488.928	633.87	620.415	WDR64 (HGNC:26570, WD repeat domain 64)
KY21.Chr1.1298	0.170305	0.0646187	2.63555	0.00840022	0.157021	9261.29	9523.47	10625.3	10743.2	FBLN1 (HGNC:3600, fibulin 1)
KY21.UAContig3.150	0.170077	0.101987	1.66764	0.0953869	0.762827	1820.04	1569.32	2286.62	1684.64	APEX1 (HGNC:587, apurinic/apyrimidinic endodeoxyribonuclease 1)
KY21.Chr9.1021	0.169568	0.114984	1.47471	0.140289	0.897739	334.18	268.848	377.448	364.68	LRRIQ3 (HGNC:28318, leucine rich repeats and IQ motif containing 3)
KY21.Chr6.407	0.169476	0.115485	1.46752	0.142235	0.903656	142.694	180.066	219.358	199.542	UNC93A (HGNC:12570, unc-93 homolog A)
KY21.Chr3.942	0.16932	0.0900948	1.87936	0.0601957	0.612686	4415.22	3404.99	4608.04	4428.91	RGS3 (HGNC:9999, regulator of G protein signaling 3)
KY21.Chr3.1470	0.169205	0.109408	1.54655	0.121971	0.83945	441.891	465.17	517.383	564.222	CALM3 (HGNC:1449, calmodulin 3)
KY21.Chr2.232	0.16906	0.10768	1.57002	0.116411	0.819516	486.08	518.939	612.691	576.837	PTPRA (HGNC:9664, protein tyrosine phosphatase receptor type A)
KY21.Chr13.314	0.168961	0.114328	1.47786	0.139444	0.895424	122.441	145.053	188.346	166.285	ADGRG7 (HGNC:19241, adhesion G protein-coupled receptor G7)
KY21.Chr1.681	0.168844	0.110913	1.52231	0.127931	0.862521	429.923	426.405	475.024	552.754	ITLN2 (HGNC:20599, intelectin 2)
KY21.Chr4.465	0.168835	0.104836	1.61047	0.107295	0.797749	760.42	995.363	1005.27	1058.49	NOTCH1 (HGNC:7881, notch receptor 1)
KY21.Chr5.949	0.167922	0.112932	1.48693	0.137033	0.88688	637.98	437.66	633.87	669.727	PCDHA4 (HGNC:8670, protocadherin alpha 4)
KY21.Chr8.1035	0.167714	0.0904765	1.85368	0.0637851	0.632714	1349.61	1521.8	1686.79	1620.42	NLRP12 (HGNC:22938, NLR family pyrin domain containing 12)
KY21.Chr11.461	0.167697	0.104441	1.60566	0.108349	0.797814	79.1721	58.7714	113.461	96.3306	CSDE1 (HGNC:29905, cold shock domain containing E1)
KY21.Chr1.1565	0.167601	0.111387	1.50467	0.13241	0.872442	384.813	386.391	447.794	477.066	MEP1A (HGNC:7015, meprin A subunit alpha)
KY21.Chr5.400	0.167587	0.0816364	2.05284	0.0400877	0.482648	2416.59	2200.8	2670.12	2621.57	APBB2 (HGNC:582, amyloid beta precursor protein binding family B member 2)
KY21.Chr7.1080	0.167254	0.0800068	2.09049	0.0365735	0.456575	2304.28	2190.8	2579.35	2564.23	LRRK2 (HGNC:18618, leucine rich repeat kinase 2)
KY21.UAContig1.72	0.167204	0.06302	2.65319	0.00797343	0.150563	5.52363	5.00182	34.0384	27.523	PLK1 (HGNC:9077, polo like kinase 1)
KY21.Chr9.1108	0.167029	0.103505	1.61373	0.106586	0.797332	693.216	801.542	826.754	925.462	AVPR1A (HGNC:895, arginine vasopressin receptor 1A)
KY21.Chr7.892	0.166908	0.115384	1.44655	0.148024	0.914433	261.452	306.362	372.909	322.249	FSD2 (HGNC:18024, fibronectin type III and SPRY domain containing 2)
KY21.UAContig4.4	0.166814	0.101511	1.6433	0.100321	0.779062	57.0775	56.2705	96.8203	81.4223	GIN1 (HGNC:25959, gypsy retrotransposon integrase 1)
KY21.Chr1.1406	0.166695	0.070396	2.36796	0.0178863	0.277648	7397.07	6943.78	8432.44	7877.32	CHDH (HGNC:24288, choline dehydrogenase)
KY21.Chr13.25	0.166346	0.0743381	2.2377	0.0252406	0.359615	19.3327	10.0036	48.4101	37.8442	TIGD3 (HGNC:18334, tigger transposable element derived 3)
KY21.Chr3.743	0.166284	0.0861368	1.93047	0.0535487	0.56949	1697.6	1570.57	1888	1865.83	OTUD6B (HGNC:24281, OTU deubiquitinase 6B)
KY21.Chr9.621	0.166265	0.114981	1.44602	0.148172	0.914433	156.503	130.047	185.32	191.514	TNR (HGNC:11953, tenascin R)
KY21.Chr11.14	0.166198	0.0896372	1.85411	0.0637228	0.632714	1306.34	1428.02	1562.74	1582.57	LSM11 (HGNC:30860, LSM11, U7 small nuclear RNA associated)
KY21.Chr3.639	0.166087	0.100938	1.64544	0.0998785	0.778146	724.517	710.259	858.524	814.223	NYNRIN (HGNC:20165, NYN domain and retroviral integrase containing)
KY21.Chr4.1018	0.166082	0.112344	1.47834	0.139318	0.895424	573.537	811.546	731.447	931.196	GJA10 (HGNC:16995, gap junction protein alpha 10)
KY21.Chr2.708	0.166077	0.0858171	1.93524	0.0529612	0.567028	31.3006	22.5082	50.6794	61.9268	PRSS8 (HGNC:9491, serine protease 8)
KY21.Chr10.318	0.166069	0.0817844	2.03057	0.0422991	0.497477	2035.46	2169.54	2438.66	2368.13	FBN2 (HGNC:3604, fibrillin 2)
KY21.Chr7.1170	0.165862	0.0996651	1.6642	0.0960734	0.766163	53.3951	48.7678	79.4229	86.0094	LYG2 (HGNC:29615, lysozyme g2)
KY21.Chr2.787	0.165715	0.0766879	2.16091	0.0307025	0.407999	8225.61	7067.58	8479.34	8967.92	SPATA31A3 (HGNC:32003, SPATA31 subfamily A member 3)
KY21.Chr4.498	0.165647	0.0982073	1.68671	0.0916593	0.746103	40.5066	62.5228	83.9613	84.8626	CNR2 (HGNC:2160, cannabinoid receptor 2)
KY21.Chr5.325	0.165626	0.079367	2.08684	0.0369025	0.459875	2295.07	2275.83	2654.99	2563.08	CAPSL (HGNC:28375, calcyphosine like)
KY21.Chr10.1009	0.165556	0.109361	1.51384	0.130066	0.867155	83.7751	116.292	121.782	161.698	ADGRD2 (HGNC:18651, adhesion G protein-coupled receptor D2)
KY21.Chr8.385	0.165383	0.0987592	1.67461	0.0940113	0.754106	794.483	780.284	920.549	909.406	TRANK1 (HGNC:29011, tetratricopeptide repeat and ankyrin repeat containing 1)
KY21.Chr3.879	0.165283	0.10874	1.51998	0.128515	0.864368	596.552	490.179	666.396	622.708	Efna.c (ephrin A.c) EFNB1 (HGNC:3226, ephrin B1)
KY21.Chr4.956	0.164981	0.112064	1.4722	0.140968	0.899654	99.4254	115.042	154.307	137.615	B3GALT1 (HGNC:916, beta-1,3-galactosyltransferase 1)
KY21.Chr5.640	0.164931	0.0818979	2.01386	0.0440245	0.50945	5440.78	6516.13	6534.61	7129.61	SCN11A (HGNC:10583, sodium voltage-gated channel alpha subunit 11)
KY21.Chr9.674	0.164839	0.0895568	1.84061	0.0656785	0.641844	1248.34	1299.22	1456.84	1471.33	MAMDC4 (HGNC:24083, MAM domain containing 4)
KY21.Chr1.1634	0.164532	0.0808821	2.03422	0.0419298	0.495183	2246.28	2445.89	2674.66	2680.05	ADGRG7 (HGNC:19241, adhesion G protein-coupled receptor G7)
KY21.Chr14.472	0.164415	0.108399	1.51676	0.129328	0.866337	661.915	870.317	827.511	982.801	MYO1E (HGNC:7599, myosin IE)
KY21.Chr1.254	0.164361	0.0765935	2.14588	0.0318824	0.416646	8358.18	7463.97	9529.23	8489.71	Sox1/2/3 (SRY-box 1/2/3) SOX2 (HGNC:11195, SRY-box transcription factor 2)
KY21.Chr11.459	0.164352	0.116217	1.41418	0.157308	0.934896	255.928	205.075	329.794	251.148	HERC2 (HGNC:4868, HECT and RLD domain containing E3 ubiquitin protein ligase 2)
KY21.Chr2.856	0.164248	0.075476	2.17617	0.0295429	0.395552	9924.13	11678	12182.7	12394.5	SPON1 (HGNC:11252, spondin 1)
KY21.UAContig3.124	0.164223	0.0596322	2.75393	0.00588837	0.117594	5.52363	2.50091	46.8973	18.3487	RTL1 (HGNC:14665, retrotransposon Gag like 1)
KY21.Chr7.784	0.164131	0.0958134	1.71302	0.0867082	0.730842	911.4	964.101	1094.52	1072.25	Bziptun4 (Tunicate bzip 4) FOS (HGNC:3796, Fos proto-oncogene, AP-1 transcription factor subunit)
KY21.Chr10.509	0.164025	0.115714	1.4175	0.156337	0.934386	247.643	235.086	298.781	295.872	ADORA2A (HGNC:263, adenosine A2a receptor)
KY21.Chr8.599	0.163719	0.0701733	2.33306	0.0196449	0.296215	5063.33	4870.53	5710.88	5560.8	ZSWIM6 (HGNC:29316, zinc finger SWIM-type containing 6)
KY21.Chr14.230	0.163639	0.116215	1.40807	0.159109	0.940144	192.407	242.588	246.589	301.606	ISLR2 (HGNC:29286, immunoglobulin superfamily containing leucine rich repeat 2)
KY21.Chr8.335	0.163487	0.113963	1.43456	0.151413	0.923215	448.335	332.621	481.076	465.598	KPRP (HGNC:31823, keratinocyte proline rich protein)
KY21.Chr11.324	0.163405	0.11441	1.42823	0.153224	0.928752	140.853	122.545	177.756	169.725	VLDLR (HGNC:12698, very low density lipoprotein receptor)
KY21.Chr1.57	0.163323	0.0786902	2.07552	0.0379384	0.467308	16.5709	20.0073	48.4101	41.2845	ZAN (HGNC:12857, zonadhesin)
KY21.Chr8.1138	0.163319	0.111425	1.46573	0.142721	0.904348	508.174	410.15	522.678	576.837	NAA20 (HGNC:15908, N-alpha-acetyltransferase 20, NatB catalytic subunit)
KY21.Chr1.1208	0.163282	0.0809464	2.01717	0.043678	0.507524	2709.34	3001.09	3142.12	3371.57	OPRM1 (HGNC:8156, opioid receptor mu 1)
KY21.Chr13.412	0.163199	0.084844	1.92352	0.0544146	0.575685	3206.47	2688.48	3415.94	3332.58	KRIT1 (HGNC:1573, KRIT1 ankyrin repeat containing)
KY21.Chr1.1069	0.16312	0.0800178	2.03854	0.0414956	0.492551	20.2533	18.7568	42.3589	50.4589	NYNRIN (HGNC:20165, NYN domain and retroviral integrase containing)
KY21.UAContig3.133	0.163089	0.101121	1.61282	0.106784	0.797749	54.3157	57.521	94.5511	80.2755	RTL1 (HGNC:14665, retrotransposon Gag like 1)
KY21.Chr9.754	0.162967	0.116146	1.40312	0.160581	0.942948	214.501	213.828	276.089	255.735	ITGA2 (HGNC:6137, integrin subunit alpha 2)
KY21.Chr9.603	0.162942	0.116025	1.40437	0.160208	0.941709	239.357	205.075	334.333	229.359	VPS50 (HGNC:25956, VPS50 subunit of EARP/GARPII complex)
KY21.Chr2.1199	0.162729	0.0912525	1.78328	0.0745407	0.68646	1544.78	1659.35	1974.23	1701.84	BEST3 (HGNC:17105, bestrophin 3)
KY21.Chr9.410	0.162632	0.0819763	1.9839	0.0472673	0.528376	1893.69	1943.21	2194.34	2182.35	RAC1 (HGNC:9801, Rac family small GTPase 1)
KY21.Chr1.850	0.162381	0.107971	1.50394	0.132598	0.87247	557.887	705.257	771.537	712.158	SYT9 (HGNC:19265, synaptotagmin 9)
KY21.Chr3.1586	0.16222	0.0765984	2.1178	0.0341917	0.439577	2846.51	3014.85	3350.89	3309.64	YY1 (HGNC:12856, YY1 transcription factor)
KY21.Chr1.1265	0.162212	0.106544	1.52249	0.127886	0.862521	531.189	527.692	603.614	641.057	TINAG (HGNC:14599, tubulointerstitial nephritis antigen)
KY21.Chr4.358	0.162144	0.0912325	1.77726	0.075526	0.689284	1554.9	1821.91	2014.32	1857.8	LITAF (HGNC:16841, lipopolysaccharide induced TNF factor)
KY21.Chr8.518	0.162102	0.0718231	2.25696	0.0240106	0.346255	9945.3	9143.33	11316.6	10330.3	DGKD (HGNC:2851, diacylglycerol kinase delta)
KY21.Chr8.227	0.162008	0.11623	1.39385	0.163362	0.946938	202.533	210.077	239.025	277.524	IMPG2 (HGNC:18362, interphotoreceptor matrix proteoglycan 2)
KY21.Chr13.457	0.161761	0.0881269	1.83554	0.066425	0.645454	2018.89	1768.14	2086.93	2258.03	Lhx3/4 (LIM homeobox 3/4) LHX3 (HGNC:6595, LIM homeobox 3)
KY21.Chr9.1026	0.16162	0.115637	1.39765	0.162219	0.945715	156.503	151.305	195.91	199.542	AFMID (HGNC:20910, arylformamidase)
KY21.Chr3.151	0.161544	0.100255	1.61133	0.107109	0.797749	753.055	745.272	895.588	841.746	VWA3B (HGNC:28385, von Willebrand factor A domain containing 3B)
KY21.Chr11.1143	0.161305	0.0962915	1.67518	0.0938993	0.754106	42.3479	53.7696	65.0511	96.3306	CHRNA3 (HGNC:1957, cholinergic receptor nicotinic alpha 3 subunit)
KY21.Chr12.154	0.161237	0.112265	1.43622	0.150941	0.922367	115.076	100.036	148.256	143.349	ACSF2 (HGNC:26101, acyl-CoA synthetase family member 2)
KY21.Chr9.206	0.16122	0.103764	1.55372	0.120251	0.833669	679.407	794.039	898.613	815.369	FN1 (HGNC:3778, fibronectin 1)
KY21.Chr1.1245	0.161205	0.0798215	2.01957	0.0434277	0.507212	2222.34	2337.1	2597.51	2589.46	NOTCH1 (HGNC:7881, notch receptor 1)
KY21.Chr2.686	0.160742	0.0837758	1.91871	0.0550205	0.578888	3023.27	3550.04	3879.62	3608.96	GUCY1B1 (HGNC:4687, guanylate cyclase 1 soluble subunit beta 1)
KY21.Chr3.1428	0.160631	0.0848151	1.8939	0.0582387	0.600505	1710.49	1678.11	1983.3	1883.03	TECPR2 (HGNC:19957, tectonin beta-propeller repeat containing 2)
KY21.Chr2.1496	0.16057	0.0770412	2.08421	0.0371412	0.461635	2665.15	2622.21	2968.15	3039	MAPK8IP1 (HGNC:6882, mitogen-activated protein kinase 8 interacting protein 1)
KY21.Chr4.1055	0.160517	0.0973532	1.64881	0.0991865	0.775827	42.3479	51.2687	73.3716	80.2755	NBEAL2 (HGNC:31928, neurobeachin like 2)
KY21.Chr1.1953	0.160512	0.109911	1.46039	0.144184	0.905606	82.8545	102.537	127.833	129.588	COQ3 (HGNC:18175, coenzyme Q3, methyltransferase)
KY21.Chr3.493	0.160493	0.0951709	1.68636	0.0917259	0.746103	978.604	1056.64	1201.93	1138.76	OTOA (HGNC:16378, otoancorin)
KY21.Chr2.1045	0.160484	0.109754	1.46222	0.143682	0.905606	91.14	86.2815	121.782	126.147	KLHL20 (HGNC:25056, kelch like family member 20)
KY21.Chr3.591	0.16042	0.108992	1.47185	0.141062	0.899847	90.2194	80.0292	118.756	121.56	HERC2 (HGNC:4868, HECT and RLD domain containing E3 ubiquitin protein ligase 2)
KY21.Chr5.964	0.160412	0.097142	1.65131	0.0986753	0.774906	1009.9	916.584	1154.28	1069.96	CFAP57 (HGNC:26485, cilia and flagella associated protein 57)
KY21.Chr1.1693	0.160343	0.106711	1.50259	0.132945	0.872942	548.681	538.946	669.421	604.36	CABCOCO1 (HGNC:28678, ciliary associated calcium binding coiled-coil 1)
KY21.Chr1.1705	0.160315	0.082762	1.93705	0.0527387	0.565837	10076	12265.7	11946	13509.2	PLG (HGNC:9071, plasminogen)
KY21.Chr1.363	0.160088	0.104018	1.53904	0.123794	0.845628	104.028	62.5228	149.769	99.7709	NXPE2 (HGNC:26331, neurexophilin and PC-esterase domain family member 2)
KY21.Chr12.354	0.160072	0.107615	1.48746	0.136894	0.886783	499.889	496.431	567.306	604.36	SLC17A5 (HGNC:10933, solute carrier family 17 member 5)
KY21.Chr3.55	0.160024	0.106142	1.50765	0.131645	0.870631	75.4897	75.0274	123.295	95.1838	VWF (HGNC:12726, von Willebrand factor)
KY21.Chr14.279	0.15991	0.111626	1.43255	0.151986	0.925123	402.305	367.634	461.409	455.277	METTL27 (HGNC:19068, methyltransferase like 27)
KY21.Chr4.639	0.159818	0.0988226	1.61722	0.105831	0.79616	782.515	796.54	901.639	924.315	ITLN2 (HGNC:20599, intelectin 2)
KY21.Chr5.660	0.159744	0.113951	1.40187	0.160954	0.943368	139.932	116.292	162.628	176.606	ZNF358 (HGNC:16838, zinc finger protein 358)
KY21.Chr3.1253	0.159581	0.0928168	1.71931	0.0855576	0.727415	2921.08	2279.58	3107.33	2868.13	SPTB (HGNC:11274, spectrin beta, erythrocytic)
KY21.Chr5.218	0.15954	0.0769481	2.07335	0.0381397	0.469125	10684.5	9691.03	12393.8	10724.8	RNF44 (HGNC:19180, ring finger protein 44)
KY21.Chr8.1105	0.159446	0.0890118	1.79129	0.0732466	0.677614	1631.31	1484.29	1850.17	1714.45	DNAI3 (HGNC:30711, dynein axonemal intermediate chain 3)
KY21.Chr14.229	0.15943	0.0706095	2.25791	0.0239515	0.345752	5043.08	5373.21	5885.61	5892.22	MINPP1 (HGNC:7102, multiple inositol-polyphosphate phosphatase 1)
KY21.Chr1.33	0.159045	0.109328	1.45475	0.145737	0.909802	79.1721	102.537	124.807	128.441
KY21.Chr3.209	0.159036	0.070043	2.27055	0.023174	0.337961	5045.84	4835.51	5574.73	5598.64	HECW2 (HGNC:29853, HECT, C2 and WW domain containing E3 ubiquitin protein ligase 2)
KY21.Chr1.2248	0.158937	0.114966	1.38247	0.166827	0.953807	326.815	317.616	437.96	340.597	PCLO (HGNC:13406, piccolo presynaptic cytomatrix protein)
KY21.Chr12.1019	0.158838	0.11454	1.38675	0.165519	0.952842	302.879	313.864	343.409	402.524	SH3PXD2A (HGNC:23664, SH3 and PX domains 2A)
KY21.Chr9.451	0.158754	0.0982206	1.6163	0.10603	0.79643	928.891	1057.89	1090.74	1201.84	METTL27 (HGNC:19068, methyltransferase like 27)
KY21.UAContig4.45	0.158742	0.108477	1.46337	0.143367	0.905606	563.411	512.687	681.524	582.571	SVEP1 (HGNC:15985, sushi, von Willebrand factor type A, EGF and pentraxin domain containing 1)
KY21.Chr1.2062	0.158664	0.0919122	1.72626	0.084301	0.722529	1490.46	1305.48	1650.48	1556.2	UBE2U (HGNC:28559, ubiquitin conjugating enzyme E2 U)
KY21.Chr2.789	0.158351	0.104511	1.51516	0.129732	0.866644	671.122	646.486	820.703	712.158	FAM47E (HGNC:34343, family with sequence similarity 47 member E)
KY21.Chr5.735	0.158182	0.0716647	2.20725	0.0272963	0.378291	5185.77	5520.76	6209.36	5887.63	{Patched} PTCH1 (HGNC:9585, patched 1)
KY21.Chr7.98	0.157765	0.114579	1.37691	0.16854	0.95974	314.847	278.852	353.999	363.533	OSM (HGNC:8506, oncostatin M)
KY21.Chr11.156	0.157649	0.104242	1.51234	0.130448	0.867772	590.108	636.482	722.37	702.984	LRIG3 (HGNC:30991, leucine rich repeats and immunoglobulin like domains 3)
KY21.Chr11.237	0.157507	0.0784495	2.00776	0.0446691	0.513417	23.9357	15.0055	54.4614	38.9909	ADAM12 (HGNC:190, ADAM metallopeptidase domain 12)
KY21.Chr11.136	0.157432	0.0794097	1.98252	0.0474206	0.528951	4320.4	3768.87	4716.96	4463.32	Dlk (delta like non-canonical Notch ligand) DLK2 (HGNC:21113, delta like non-canonical Notch ligand 2)
KY21.Chr9.354	0.157329	0.0986863	1.59424	0.110883	0.803606	1035.68	1290.47	1339.6	1338.31	POC5 (HGNC:26658, POC5 centriolar protein)
KY21.Chr11.189	0.157314	0.113047	1.39157	0.164052	0.949005	119.679	113.791	142.961	168.579	CPPED1 (HGNC:25632, calcineurin like phosphoesterase domain containing 1)
KY21.Chr3.1258	0.157287	0.0821843	1.91383	0.0556421	0.582175	2186.44	2028.24	2425.05	2365.83	SLIT1 (HGNC:11085, slit guidance ligand 1)
KY21.Chr3.1459	0.156953	0.0864022	1.81654	0.069288	0.661212	34.0624	31.2614	84.7177	42.4313	FUT6 (HGNC:4017, fucosyltransferase 6)
KY21.Chr8.462	0.15691	0.0717831	2.18589	0.0288236	0.390326	4627.88	4964.31	5427.23	5402.54	SETMAR (HGNC:10762, SET domain and mariner transposase fusion gene)
KY21.Chr4.864	0.156855	0.0958941	1.63571	0.1019	0.784656	1152.6	1384.25	1417.51	1494.27	GJC1 (HGNC:4280, gap junction protein gamma 1)
KY21.Chr8.806	0.156618	0.0800645	1.95615	0.0504471	0.552199	29.4594	15.0055	43.1153	59.6332	BANK1 (HGNC:18233, B cell scaffold protein with ankyrin repeats 1)
KY21.Chr6.305	0.156546	0.115507	1.35528	0.175327	0.971568	279.864	402.647	409.217	417.432	GALNT4 (HGNC:4126, polypeptide N-acetylgalactosaminyltransferase 4)
KY21.UAContig6.20	0.15644	0.0886788	1.76412	0.077712	0.695365	1322.91	1309.23	1493.15	1510.33	PRPF6 (HGNC:15860, pre-mRNA processing factor 6)
KY21.Chr11.223	0.156408	0.0678438	2.30542	0.0211431	0.313814	85783.9	75783.9	92034.5	90078.3	TUBA1A (HGNC:20766, tubulin alpha 1a)
KY21.Chr1.2143	0.156318	0.116163	1.34568	0.178407	0.976539	248.564	225.082	323.743	259.175
KY21.Chr8.981	0.156239	0.111986	1.39516	0.162968	0.946938	97.5842	130.047	161.115	143.349	TPO (HGNC:12015, thyroid peroxidase)
KY21.Chr2.715	0.156124	0.110358	1.4147	0.157157	0.934896	86.5369	105.038	134.641	127.294	MARF1 (HGNC:29562, meiosis regulator and mRNA stability factor 1)
KY21.Chr5.648	0.156088	0.0925747	1.68608	0.0917807	0.746103	1289.77	1301.72	1388.01	1581.43	SPEF2 (HGNC:26293, sperm flagellar 2)
KY21.Chr8.322	0.156041	0.0882124	1.76892	0.0769066	0.692988	1586.2	1768.14	1847.91	1974.78	ZNF211 (HGNC:13003, zinc finger protein 211)
KY21.Chr12.809	0.156002	0.109216	1.42837	0.153184	0.928752	621.409	859.063	826.754	909.406	UBR2 (HGNC:21289, ubiquitin protein ligase E3 component n-recognin 2)
KY21.Chr3.1420	0.155926	0.113716	1.37118	0.170318	0.967151	319.45	311.364	379.717	375.001	WDR87 (HGNC:29934, WD repeat domain 87)
KY21.Chr6.349	0.155902	0.0970886	1.60577	0.108325	0.797814	881.02	851.56	1003.75	988.535	MYH2 (HGNC:7572, myosin heavy chain 2)
KY21.Chr4.1040	0.155892	0.0765428	2.03666	0.041684	0.493984	4198.88	3982.7	4859.17	4393.36	ADAMTSL1 (HGNC:14632, ADAMTS like 1)
KY21.UAContig8.38	0.15578	0.0743199	2.09608	0.0360751	0.452737	4969.43	5542.02	5842.5	6029.84	MFSD1 (HGNC:25874, major facilitator superfamily domain containing 1)
KY21.Chr8.1322	0.155584	0.0968879	1.60581	0.108315	0.797814	986.889	1071.64	1114.19	1252.3	THOP1 (HGNC:11793, thimet oligopeptidase 1)
KY21.Chr8.266	0.155552	0.0719607	2.16163	0.0306465	0.407636	4464.02	4564.16	4945.4	5244.28	CBLB (HGNC:1542, Cbl proto-oncogene B)
KY21.Chr9.694	0.155524	0.0755978	2.05726	0.0396611	0.47961	12593.9	14237.7	14269.6	16059.7	RPL37A (HGNC:10348, ribosomal protein L37a)
KY21.Chr9.704	0.155441	0.0902787	1.72179	0.085108	0.72691	2090.7	2399.62	2362.26	2763.77	AK1 (HGNC:361, adenylate kinase 1)
KY21.Chr7.840	0.15526	0.115838	1.34032	0.180142	0.977471	255.008	235.086	282.14	317.662	FCN1 (HGNC:3623, ficolin 1)
KY21.Chr1.1846	0.155119	0.109731	1.41363	0.157471	0.934896	564.331	553.952	577.896	740.828	TF (HGNC:11740, transferrin)
KY21.Chr11.260	0.155022	0.0876734	1.76817	0.0770317	0.693362	1514.4	1431.77	1710.24	1644.5	LARP6 (HGNC:24012, La ribonucleoprotein 6, translational regulator)
KY21.Chr3.139	0.154966	0.114804	1.34983	0.177071	0.97437	130.726	145.053	175.487	180.046	MADD (HGNC:6766, MAP kinase activating death domain)
KY21.Chr10.481	0.15483	0.110876	1.39643	0.162586	0.946452	114.155	88.7824	143.718	133.028	ANKRD18A (HGNC:23643, ankyrin repeat domain 18A)
KY21.Chr10.704	0.154725	0.0874262	1.76977	0.0767648	0.692149	1427.86	1471.79	1617.96	1682.34	Nkx2-1/4 (NK2 homeobox 1/4) NKX2-1 (HGNC:11825, NK2 homeobox 1)
KY21.Chr1.516	0.154719	0.0973786	1.58884	0.112096	0.808467	920.606	1000.36	1051.41	1155.97	KCNT1 (HGNC:18865, potassium sodium-activated channel subfamily T member 1)
KY21.Chr11.423	0.154624	0.0628605	2.4598	0.0139015	0.227988	3.68242	10.0036	24.2051	42.4313	BDP1 (HGNC:13652, B double prime 1, subunit of RNA polymerase III transcription initiation factor IIIB)
KY21.Chr1.133	0.15457	0.102109	1.51378	0.130082	0.867155	1136.03	1533.06	1484.83	1596.34	RGS22 (HGNC:24499, regulator of G protein signaling 22)
KY21.UAContig6.53	0.154449	0.0791676	1.95092	0.051067	0.555564	23.0151	16.2559	48.4101	42.4313	FBN3 (HGNC:18794, fibrillin 3)
KY21.Chr1.221	0.154196	0.0959746	1.60663	0.108136	0.797814	1314.62	1130.41	1472.73	1331.43	COL24A1 (HGNC:20821, collagen type XXIV alpha 1 chain)
KY21.Chr6.598	0.154179	0.11403	1.35209	0.176346	0.973015	129.805	121.294	159.602	168.579	FBN1 (HGNC:3603, fibrillin 1)
KY21.Chr8.1259	0.154161	0.0951036	1.62098	0.105021	0.793462	1647.88	1826.92	2195.85	1775.23	SNED1 (HGNC:24696, sushi, nidogen and EGF like domains 1)
KY21.UAContig3.89	0.153997	0.11586	1.32916	0.183794	0.983026	290.911	235.086	303.32	340.597	MRGPRG (HGNC:24829, MAS related GPR family member G)
KY21.Chr7.97	0.153822	0.116116	1.32472	0.185264	0.983302	262.373	191.32	317.692	250.001	RTL1 (HGNC:14665, retrotransposon Gag like 1)
KY21.Chr7.861	0.153683	0.10426	1.47403	0.140472	0.898505	86.5369	62.5228	127.077	91.7434	CRYBG3 (HGNC:34427, crystallin beta-gamma domain containing 3)
KY21.Chr10.727	0.153566	0.114147	1.34534	0.178517	0.976539	350.751	335.122	451.576	366.974	HMCN1 (HGNC:19194, hemicentin 1)
KY21.Chr11.1173	0.153293	0.089903	1.70509	0.088177	0.734255	1365.26	1471.79	1553.66	1677.76	R3HCC1 (HGNC:27329, R3H domain and coiled-coil containing 1)
KY21.Chr3.841	0.153251	0.0923308	1.65981	0.0969535	0.768599	1171.93	1287.97	1366.07	1440.37	GRID2IP (HGNC:18464, Grid2 interacting protein)
KY21.UAContig1.114	0.153136	0.0925234	1.6551	0.0979033	0.772524	1415.89	1529.31	1558.96	1805.05	CDK13 (HGNC:1733, cyclin dependent kinase 13)
KY21.UAContig35.5	0.153035	0.115504	1.32493	0.185195	0.983302	253.167	252.592	299.538	313.074	ZNF829 (HGNC:34032, zinc finger protein 829)
KY21.Chr1.1459	0.153021	0.0750092	2.04002	0.041348	0.491578	4902.22	5523.26	5825.86	5926.62	PDE11A (HGNC:8773, phosphodiesterase 11A)
KY21.Chr5.678	0.153009	0.108738	1.40714	0.159387	0.940144	82.8545	85.031	114.218	119.266	SFTPD (HGNC:10803, surfactant protein D)
KY21.Chr9.518	0.152855	0.104284	1.46576	0.142715	0.904348	647.186	595.217	704.216	737.388	METTL23 (HGNC:26988, methyltransferase like 23)
KY21.Chr4.328	0.152853	0.105304	1.45154	0.146629	0.911237	565.252	587.714	648.242	690.369	NAAA (HGNC:736, N-acylethanolamine acid amidase)
KY21.Chr9.1020	0.152834	0.116174	1.31556	0.188323	0.987345	187.804	186.318	248.102	216.744
KY21.Chr14.721	0.152664	0.0660145	2.31258	0.0207455	0.308557	25854.3	26644.7	30844.1	28107.9	KIF26B (HGNC:25484, kinesin family member 26B)
KY21.Chr5.44	0.152645	0.114468	1.33352	0.182361	0.980666	306.562	342.625	356.268	422.02	DMTN (HGNC:3382, dematin actin binding protein)
KY21.Chr6.530	0.152626	0.0841866	1.81295	0.0698396	0.662917	2196.57	1978.22	2417.48	2316.52	THEMIS (HGNC:21569, thymocyte selection associated)
KY21.Chr3.1294	0.152606	0.074172	2.05747	0.0396413	0.47961	4245.83	4035.22	4822.1	4509.19	MS4A15 (HGNC:28573, membrane spanning 4-domains A15)
KY21.Chr9.941	0.152553	0.0731413	2.08572	0.0370037	0.460731	3583	3521.28	4043	3958.73	SYT9 (HGNC:19265, synaptotagmin 9)
KY21.Chr1.2267	0.152424	0.116084	1.31305	0.189167	0.987796	211.739	167.561	228.435	247.707	HTR1D (HGNC:5289, 5-hydroxytryptamine receptor 1D)
KY21.Chr7.688	0.152373	0.0933034	1.6331	0.102449	0.785882	1164.57	1077.89	1309.34	1251.15	OMA1 (HGNC:29661, OMA1 zinc metallopeptidase)
KY21.Chr5.139	0.152118	0.0893008	1.70343	0.0884873	0.734502	1382.75	1391.76	1640.65	1511.47	CYP2U1 (HGNC:20582, cytochrome P450 family 2 subfamily U member 1)
KY21.Chr14.678	0.152039	0.0794311	1.9141	0.0556079	0.582175	3231.33	3666.34	3956.02	3827.99	SLC10A4 (HGNC:22980, solute carrier family 10 member 4)
KY21.Chr1.489	0.152001	0.0818209	1.85773	0.0632069	0.630252	2313.48	2580.94	2755.6	2776.38	GPHN (HGNC:15465, gephyrin)
KY21.Chr6.262	0.151955	0.111532	1.36244	0.173059	0.969349	104.028	200.073	203.474	201.835	RXFP3 (HGNC:24883, relaxin family peptide receptor 3)
KY21.Chr5.822	0.151886	0.0832884	1.82362	0.0682099	0.65498	12961.2	10218.7	13241.7	13008.1	MTCL1 (HGNC:29121, microtubule crosslinking factor 1)
KY21.Chr14.697	0.151779	0.106738	1.42198	0.155032	0.932641	745.691	632.731	870.626	731.654	ARHGAP25 (HGNC:28951, Rho GTPase activating protein 25)
KY21.UAContig1.103	0.151765	0.116235	1.30568	0.191663	0.988699	191.486	236.336	251.884	275.23	POLA1 (HGNC:9173, DNA polymerase alpha 1, catalytic subunit)
KY21.Chr4.995	0.151664	0.114841	1.32065	0.18662	0.984777	145.456	135.049	189.859	169.725	FSD2 (HGNC:18024, fibronectin type III and SPRY domain containing 2)
KY21.Chr1.2138	0.151483	0.0887523	1.70681	0.087857	0.733121	1321.07	1310.48	1482.56	1508.03	MRC1 (HGNC:7228, mannose receptor C-type 1)
KY21.Chr3.1451	0.151474	0.08158	1.85675	0.0633462	0.631117	1960.89	1943.21	2214.01	2199.55	THNSL2 (HGNC:25602, threonine synthase like 2)
KY21.Chr10.408	0.151272	0.107542	1.40662	0.159539	0.940144	74.5691	92.5337	105.141	129.588	COL6A5 (HGNC:26674, collagen type VI alpha 5 chain)
KY21.Chr9.993	0.151136	0.0776189	1.94715	0.0515168	0.558321	138030	115520	150918	134994	COL18A1 (HGNC:2195, collagen type XVIII alpha 1 chain)
KY21.Chr11.872	0.151096	0.111402	1.35631	0.175001	0.971568	476.874	392.643	506.794	519.497	FBN1 (HGNC:3603, fibrillin 1)
KY21.Chr8.160	0.151066	0.107673	1.403	0.160617	0.942948	555.125	491.429	600.588	620.415	ERVK-11 (HGNC:39006, endogenous retrovirus group K member 11)
KY21.Chr12.839	0.151053	0.10661	1.41687	0.156519	0.934713	69.966	88.7824	101.359	123.854	PRDM13 (HGNC:13998, PR/SET domain 13)
KY21.Chr14.826	0.150992	0.0636711	2.37143	0.0177194	0.275357	10660.6	10587.6	12023.1	11789	HERC2 (HGNC:4868, HECT and RLD domain containing E3 ubiquitin protein ligase 2)
KY21.Chr13.27	0.150935	0.0930544	1.622	0.104802	0.793074	35.9036	41.265	66.5639	64.2204	CWF19L1 (HGNC:25613, CWF19 like cell cycle control factor 1)
KY21.Chr1.272	0.150931	0.0719946	2.09642	0.0360452	0.452737	4307.51	4402.86	5021.8	4767.22	FBXL20 (HGNC:24679, F-box and leucine rich repeat protein 20)
KY21.Chr14.65	0.150866	0.113168	1.33312	0.182493	0.980666	107.711	145.053	169.435	160.551	TLR5 (HGNC:11851, toll like receptor 5)
KY21.Chr7.369	0.150862	0.112419	1.34197	0.179607	0.977471	359.957	413.901	435.691	478.212	SVEP1 (HGNC:15985, sushi, von Willebrand factor type A, EGF and pentraxin domain containing 1)
KY21.Chr1.179	0.150845	0.116136	1.29887	0.193989	0.988699	423.479	262.596	406.191	436.928	RDH14 (HGNC:19979, retinol dehydrogenase 14)
KY21.Chr11.851	0.150658	0.115665	1.30254	0.192733	0.988699	169.391	156.307	189.859	222.478	SLC17A5 (HGNC:10933, solute carrier family 17 member 5)
KY21.Chr14.13	0.150619	0.071076	2.11913	0.0340799	0.439241	31919.2	28447.9	35421.1	32410.7	{Zinc Finger (C2H2)-6 // Ci-ZF240} ZFP69B (HGNC:28053, ZFP69 zinc finger protein B)
KY21.Chr7.178	0.150568	0.0649692	2.31754	0.0204746	0.305871	222875	203878	245587	232753	HSPA8 (HGNC:5241, heat shock protein family A (Hsp70) member 8)
KY21.Chr2.960	0.150234	0.111543	1.34687	0.178023	0.976539	97.5842	106.289	136.91	135.322	PDHA2 (HGNC:8807, pyruvate dehydrogenase E1 subunit alpha 2)
KY21.Chr9.443	0.150131	0.111645	1.34472	0.178715	0.976539	377.448	378.888	451.576	438.075	ATAT1 (HGNC:21186, alpha tubulin acetyltransferase 1)
KY21.Chr8.558	0.150015	0.0696381	2.15421	0.0312238	0.411465	14184.7	13651.2	16478.4	14760.4	ADGRL2 (HGNC:18582, adhesion G protein-coupled receptor L2)
KY21.Chr3.581	0.149928	0.112809	1.32905	0.183832	0.983026	361.798	340.124	427.371	402.524	PKD1L2 (HGNC:21715, polycystin 1 like 2 (gene/pseudogene))
KY21.Chr10.774	0.149432	0.110762	1.34912	0.177299	0.97483	94.8224	101.287	140.692	122.707	UBIAD1 (HGNC:30791, UbiA prenyltransferase domain containing 1)
KY21.Chr3.674	0.149332	0.071957	2.0753	0.0379591	0.467308	4159.3	4352.84	4721.5	4836.02	ECHS1 (HGNC:3151, enoyl-CoA hydratase, short chain 1)
KY21.Chr14.528	0.149205	0.115525	1.29153	0.196518	0.992366	146.376	182.567	196.666	217.891	IL1RAPL1 (HGNC:5996, interleukin 1 receptor accessory protein like 1)
KY21.Chr7.277	0.149015	0.115799	1.28685	0.198148	0.992398	248.564	313.864	313.909	365.827	DUSP23 (HGNC:21480, dual specificity phosphatase 23)
KY21.Chr2.443	0.14891	0.112928	1.31863	0.187292	0.985603	109.552	120.044	155.82	144.496	UBE2D4 (HGNC:21647, ubiquitin conjugating enzyme E2 D4 (putative))
KY21.Chr4.522	0.148709	0.114232	1.30181	0.192981	0.988699	325.894	308.863	402.409	352.065	FGFRL1 (HGNC:3693, fibroblast growth factor receptor like 1)
KY21.Chr2.763	0.148651	0.0746104	1.99236	0.0463312	0.522679	64190.1	76415.4	76895	81098.9	CSMD2 (HGNC:19290, CUB and Sushi multiple domains 2)
KY21.Chr9.1102	0.14858	0.115997	1.28089	0.200232	0.99335	219.104	242.588	277.602	282.111	AIFM3 (HGNC:26398, apoptosis inducing factor mitochondria associated 3)
KY21.Chr2.457	0.148552	0.104432	1.42247	0.154889	0.932641	598.394	650.237	697.409	743.122	GLIPR2 (HGNC:18007, GLI pathogenesis related 2)
KY21.Chr1.376	0.148304	0.112602	1.31707	0.187815	0.98653	469.509	373.886	521.165	474.772	LTBP4 (HGNC:6717, latent transforming growth factor beta binding protein 4)
KY21.Chr1.1158	0.148295	0.087312	1.69845	0.089423	0.739019	38.6654	23.7587	58.2434	58.4864
KY21.Chr10.1094	0.148057	0.111126	1.33233	0.18275	0.980946	106.79	113.791	123.295	173.166	PTPRC (HGNC:9666, protein tyrosine phosphatase receptor type C)
KY21.Chr12.306	0.148033	0.102626	1.44244	0.149177	0.917737	1329.35	997.864	1301.02	1381.88	Rax (retina and anterior neural fold homeobox RAX (HGNC:18662, retina and anterior neural fold homeobox)
KY21.Chr8.1158	0.147916	0.0814424	1.81621	0.0693384	0.661249	2000.48	2077.01	2273.01	2322.25	VPS16 (HGNC:14584, VPS16 core subunit of CORVET and HOPS complexes)
KY21.Chr3.298	0.147835	0.113077	1.30738	0.191082	0.988699	405.066	352.629	479.563	415.139	ALDH3A2 (HGNC:403, aldehyde dehydrogenase 3 family member A2)
KY21.Chr8.880	0.147833	0.0692556	2.1346	0.032794	0.425454	5379.1	5557.03	6218.43	6029.84	SLC6A11 (HGNC:11044, solute carrier family 6 member 11)
KY21.Chr5.274	0.147807	0.0896038	1.64956	0.0990334	0.775827	37.7448	30.0109	53.705	67.6608	NUDT6 (HGNC:8053, nudix hydrolase 6)
KY21.Chr8.1083	0.14762	0.0664939	2.22006	0.0264147	0.370551	11.0473	7.50274	39.3332	26.3762	PIGO (HGNC:23215, phosphatidylinositol glycan anchor biosynthesis class O)
KY21.Chr4.189	0.147585	0.104911	1.40677	0.159495	0.940144	812.895	741.52	989.382	801.608	VWF (HGNC:12726, von Willebrand factor)
KY21.Chr4.285	0.147333	0.0996611	1.47834	0.139316	0.895424	960.192	1074.14	1070.32	1259.18	MDGA1 (HGNC:19267, MAM domain containing glycosylphosphatidylinositol anchor 1)
KY21.Chr12.850	0.147325	0.103725	1.42035	0.155507	0.932641	69.966	60.0219	97.5767	91.7434	STIL (HGNC:10879, STIL centriolar assembly protein)
KY21.Chr4.1037	0.1472	0.0860724	1.71019	0.0872302	0.732967	43.2685	21.2577	68.8332	53.8992	CTXN3 (HGNC:31110, cortexin 3)
KY21.Chr14.881	0.147007	0.104197	1.41086	0.158287	0.938958	674.804	755.275	766.998	880.737	ECHDC1 (HGNC:21489, ethylmalonyl-CoA decarboxylase 1)
KY21.Chr1.1286	0.146956	0.0752361	1.95327	0.0507877	0.553372	5482.21	4899.29	5968.82	5688.09	TDRD5 (HGNC:20614, tudor domain containing 5)
KY21.Chr5.730	0.146826	0.0708596	2.07207	0.0382589	0.469372	22590.7	20142.3	24861.6	23011.5	CDC25A (HGNC:1725, cell division cycle 25A)
KY21.Chr6.100	0.146494	0.0801028	1.82883	0.0674256	0.650866	24.8564	17.5064	44.6281	47.0185	KLHL12 (HGNC:19360, kelch like family member 12)
KY21.Chr1.2018	0.146482	0.10735	1.36453	0.172402	0.969349	573.537	528.943	676.229	599.772	LTBP4 (HGNC:6717, latent transforming growth factor beta binding protein 4)
KY21.Chr4.59	0.146367	0.082162	1.78145	0.0748395	0.687574	10061.3	8416.82	11077.6	9733.97	CHSY1 (HGNC:17198, chondroitin sulfate synthase 1)
KY21.Chr9.178	0.146357	0.0825165	1.77367	0.0761172	0.690249	9553.12	7845.36	10302.3	9299.34	{Net} ATOH8 (HGNC:24126, atonal bHLH transcription factor 8)
KY21.Chr11.76	0.146184	0.115537	1.26525	0.205781	0.999415	245.802	261.345	303.32	305.047	IFITM5 (HGNC:16644, interferon induced transmembrane protein 5)
KY21.Chr8.336	0.146104	0.0764514	1.91107	0.0559962	0.585018	23.9357	12.5046	42.3589	44.7249	MRC2 (HGNC:16875, mannose receptor C type 2)
KY21.Chr8.253	0.146023	0.105229	1.38768	0.165235	0.952747	653.63	656.489	815.408	691.516	ANPEP (HGNC:500, alanyl aminopeptidase, membrane)
KY21.Chr9.1084	0.145998	0.100626	1.45091	0.146806	0.91194	733.723	744.021	820.703	871.562	HSD11B1 (HGNC:5208, hydroxysteroid 11-beta dehydrogenase 1)
KY21.Chr8.548	0.145898	0.0636521	2.29211	0.0218995	0.322348	11783.8	12121.9	13492.8	13191.6	PI4K2B (HGNC:18215, phosphatidylinositol 4-kinase type 2 beta)
KY21.Chr3.1391	0.145857	0.0726579	2.00745	0.0447014	0.513417	4859.88	4677.96	5532.37	5150.25	PSKH1 (HGNC:9529, protein serine kinase H1)
KY21.Chr3.301	0.145756	0.104561	1.39398	0.163325	0.946938	74.5691	62.5228	102.872	94.037	HTR3A (HGNC:5297, 5-hydroxytryptamine receptor 3A)
KY21.Chr5.669	0.145755	0.114663	1.27116	0.203672	0.999245	138.091	160.058	167.166	213.303	ZNF91 (HGNC:13166, zinc finger protein 91)
KY21.Chr14.458	0.145742	0.0713994	2.04122	0.0412293	0.490827	5656.2	5889.65	6703.29	6215.62	GMEB1 (HGNC:4370, glucocorticoid modulatory element binding protein 1)
KY21.Chr13.102	0.145723	0.0824321	1.7678	0.0770944	0.693362	9288.91	7453.97	9466.45	9391.08	RECK (HGNC:11345, reversion inducing cysteine rich protein with kazal motifs)
KY21.Chr7.955	0.145628	0.109593	1.32881	0.18391	0.983026	465.826	431.407	511.332	534.405	LTBP4 (HGNC:6717, latent transforming growth factor beta binding protein 4)
KY21.Chr5.475	0.145603	0.0818294	1.77935	0.075183	0.688021	32.2212	17.5064	56.7306	45.8717	FOLR2 (HGNC:3793, folate receptor beta)
KY21.Chr13.122	0.145518	0.115231	1.26284	0.206646	0.999415	149.138	148.804	199.692	175.459	NLRP14 (HGNC:22939, NLR family pyrin domain containing 14)
KY21.Chr8.627	0.145518	0.0952202	1.52822	0.126457	0.856238	54.3157	36.2632	72.6152	74.5415	RDX (HGNC:9944, radixin)
KY21.Chr4.600	0.14544	0.0784508	1.8539	0.0637533	0.632714	4663.79	4061.48	4811.51	4995.43	TBCE (HGNC:11582, tubulin folding cofactor E)
KY21.Chr2.854	0.145379	0.113546	1.28035	0.200422	0.99335	119.679	180.066	210.282	174.312	SLC5A8 (HGNC:19119, solute carrier family 5 member 8)
KY21.Chr5.521	0.145378	0.115375	1.26005	0.207652	0.999415	143.614	158.808	185.32	194.955	ECM2 (HGNC:3154, extracellular matrix protein 2)
KY21.Chr14.180	0.145159	0.112252	1.29315	0.195958	0.992366	394.94	365.133	468.217	423.166	RIMBP3B (HGNC:33891, RIMS binding protein 3B)
KY21.Chr3.1336	0.144913	0.0828709	1.74866	0.0803495	0.705676	2017.05	2040.74	2196.61	2372.71	NALCN (HGNC:19082, sodium leak channel, non-selective)
KY21.Chr4.1140	0.144902	0.106425	1.36154	0.173342	0.969349	68.1248	91.2833	118.756	103.211	PRSS3P2 (HGNC:43788, PRSS3 pseudogene 2)
KY21.Chr7.489	0.14481	0.100033	1.44761	0.147725	0.914433	57.9982	51.2687	76.3973	89.4498	LPAR1 (HGNC:3166, lysophosphatidic acid receptor 1)
KY21.Chr9.948	0.144651	0.0902382	1.60299	0.108937	0.798468	1348.69	1352.99	1596.78	1455.28	NLRP3 (HGNC:16400, NLR family pyrin domain containing 3)
KY21.Chr3.801	0.144647	0.0853926	1.69391	0.0902831	0.74283	17686.7	14035.1	19035	16715.6	SLC4A7 (HGNC:11033, solute carrier family 4 member 7)
KY21.UAContig1.63	0.144509	0.100563	1.437	0.150719	0.922146	742.008	825.301	908.447	879.59	ZNF74 (HGNC:13144, zinc finger protein 74)
KY21.Chr3.1677	0.144315	0.116234	1.24159	0.214388	0.999415	197.01	205.075	234.487	256.882	BCHE (HGNC:983, butyrylcholinesterase)
KY21.Chr4.980	0.144314	0.0918025	1.572	0.11595	0.81788	1664.45	2035.74	2108.87	2073.4	C4orf17 (HGNC:25274, chromosome 4 open reading frame 17)
KY21.Chr9.598	0.144216	0.108178	1.33314	0.182486	0.980666	507.254	562.705	580.922	658.259	LRRD1 (HGNC:34300, leucine rich repeats and death domain containing 1)
KY21.Chr11.219	0.144146	0.100813	1.42983	0.152765	0.927881	707.025	737.769	824.485	825.691	SELP (HGNC:10721, selectin P)
KY21.Chr10.30	0.144143	0.0879517	1.63889	0.101237	0.783182	1452.72	1425.52	1578.62	1672.02	SSUH2 (HGNC:24809, ssu-2 homolog)
KY21.Chr3.171	0.144005	0.0954799	1.50822	0.131497	0.870061	37.7448	55.0201	68.8332	79.1287	SLIT2 (HGNC:11086, slit guidance ligand 2)
KY21.Chr5.676	0.143974	0.113054	1.2735	0.202841	0.998053	362.719	331.371	417.537	399.084	COLEC11 (HGNC:17213, collectin subfamily member 11)
KY21.Chr4.421	0.143794	0.0652639	2.20328	0.0275751	0.380057	8181.42	8187.98	9222.13	9032.14	CERS1 (HGNC:14253, ceramide synthase 1)
KY21.Chr10.833	0.14379	0.114784	1.2527	0.210314	0.999415	185.042	148.804	178.512	247.707	MANEA (HGNC:21072, mannosidase endo-alpha)
KY21.Chr8.375	0.143545	0.0721937	1.98833	0.046775	0.524833	3780.93	3785.13	4197.31	4262.63	MARCHF5 (HGNC:26025, membrane associated ring-CH-type finger 5)
KY21.Chr9.547	0.143405	0.10059	1.42565	0.153971	0.930434	749.373	839.056	923.575	886.471	CWH43 (HGNC:26133, cell wall biogenesis 43 C-terminal homolog)
KY21.Chr4.147	0.143145	0.114768	1.24725	0.212304	0.999415	276.182	321.367	350.217	357.799	AKT2 (HGNC:392, AKT serine/threonine kinase 2)
KY21.Chr1.2042	0.14309	0.0752915	1.90048	0.0573708	0.595018	3092.31	3014.85	3378.88	3458.73	FOXRED2 (HGNC:26264, FAD dependent oxidoreductase domain containing 2)
KY21.Chr3.427	0.143078	0.116194	1.23137	0.218184	0.999415	231.993	178.815	256.422	248.854	DYNLT5 (HGNC:26882, dynein light chain Tctex-type family member 5)
KY21.Chr5.1002	0.143036	0.104357	1.37064	0.170488	0.967732	67.2042	66.2742	92.2818	98.6242	CLEC4A (HGNC:13257, C-type lectin domain family 4 member A)
KY21.Chr6.164	0.142976	0.107664	1.32799	0.184183	0.983026	514.619	583.963	604.37	663.993	SENP6 (HGNC:20944, SUMO specific peptidase 6)
KY21.Chr5.138	0.142972	0.0995324	1.43643	0.150879	0.922367	785.277	807.794	875.165	941.517	CYP2U1 (HGNC:20582, cytochrome P450 family 2 subfamily U member 1)
KY21.UAContig9.4	0.142949	0.0517685	2.76131	0.00575703	NA	1.84121	0	19.6666	27.523	ZNF333 (HGNC:15624, zinc finger protein 333)
KY21.Chr4.687	0.14284	0.0776833	1.83874	0.0659534	0.642763	2777.47	2883.55	3260.12	3076.84	IFT80 (HGNC:29262, intraflagellar transport 80)
KY21.Chr11.73	0.142795	0.0755153	1.89094	0.0586326	0.601889	29.4594	11.2541	60.5127	36.6974	TNFAIP2 (HGNC:11895, TNF alpha induced protein 2)
KY21.Chr7.177	0.14262	0.0976937	1.45987	0.144327	0.905807	912.32	870.317	975.767	1053.9	ZSCAN20 (HGNC:13093, zinc finger and SCAN domain containing 20)
KY21.Chr11.957	0.142602	0.103075	1.38348	0.166518	0.953452	834.069	1040.38	1012.07	1131.88	NXPE3 (HGNC:28238, neurexophilin and PC-esterase domain family member 3)
KY21.Chr13.163	0.14256	0.112357	1.26882	0.204506	0.999415	433.605	397.645	440.986	535.552	SLC39A12 (HGNC:20860, solute carrier family 39 member 12)
KY21.Chr9.233	0.142543	0.0697143	2.04468	0.0408869	0.487727	4805.56	4801.75	5418.91	5301.62	PDE1C (HGNC:8776, phosphodiesterase 1C)
KY21.Chr2.666	0.142394	0.0775941	1.83511	0.0664897	0.645454	21.1739	16.2559	43.8717	40.1377	CNNM2 (HGNC:103, cyclin and CBS domain divalent metal cation transport mediator 2)
KY21.Chr5.419	0.142317	0.104184	1.36601	0.171934	0.969349	632.456	593.967	711.78	694.956	MYO15A (HGNC:7594, myosin XVA)
KY21.Chr10.381	0.142032	0.114653	1.2388	0.21542	0.999415	285.388	348.877	369.884	379.588	RTL1 (HGNC:14665, retrotransposon Gag like 1)
KY21.Chr1.829	0.142002	0.0746199	1.903	0.0570407	0.593462	3461.48	3318.71	3731.36	3852.08	NUDT19 (HGNC:32036, nudix hydrolase 19)
KY21.Chr8.454	0.141898	0.104981	1.35166	0.176483	0.973015	78.2515	76.2778	130.102	87.1562	B4GALT4 (HGNC:927, beta-1,4-galactosyltransferase 4)
KY21.Chr1.1347	0.141788	0.0658121	2.15443	0.0312064	0.411465	8583.73	8294.27	9295.5	9506.91	SNX33 (HGNC:28468, sorting nexin 33)
KY21.Chr13.326	0.141745	0.106987	1.32487	0.185213	0.983302	70.8866	90.0328	105.141	116.973	CAPZA3 (HGNC:24205, capping actin protein of muscle Z-line subunit alpha 3)
KY21.Chr9.530	0.141716	0.0799367	1.77286	0.0762522	0.690592	4076.44	3697.6	4596.69	4113.54	POSTN (HGNC:16953, periostin)
KY21.Chr3.1696	0.141689	0.0826274	1.71479	0.086384	0.730229	1885.4	1955.71	2120.21	2190.37	KIF1C (HGNC:6317, kinesin family member 1C)
KY21.Chr7.616	0.141663	0.115317	1.22847	0.219271	0.999415	161.106	157.557	177	223.625	SPATS1 (HGNC:22957, spermatogenesis associated serine rich 1)
KY21.Chr14.801	0.141618	0.0853271	1.65971	0.0969735	0.768599	2574.93	2287.08	2871.33	2594.04	ANKLE2 (HGNC:29101, ankyrin repeat and LEM domain containing 2)
KY21.Chr1.837	0.141557	0.07709	1.83626	0.0663191	0.645442	36.8242	12.5046	72.6152	38.9909	ECHDC1 (HGNC:21489, ethylmalonyl-CoA decarboxylase 1)
KY21.Chr2.1088	0.141515	0.112992	1.25243	0.210415	0.999415	399.543	360.131	480.319	409.405	ODF3B (HGNC:34388, outer dense fiber of sperm tails 3B)
KY21.Chr7.956	0.141451	0.0892459	1.58495	0.112977	0.808776	40.5066	32.5119	48.4101	80.2755	PNCK (HGNC:13415, pregnancy up-regulated nonubiquitous CaM kinase)
KY21.Chr12.379	0.141337	0.1149	1.23009	0.218664	0.999415	300.117	362.632	357.025	428.9	ERVK-11 (HGNC:39006, endogenous retrovirus group K member 11)
KY21.Chr5.915	0.141296	0.110454	1.27923	0.200816	0.993874	440.97	415.151	516.627	477.066	PCNX2 (HGNC:8736, pecanex 2)
KY21.Chr11.396	0.141196	0.115499	1.22248	0.221525	0.999415	266.055	162.559	279.871	256.882	LAMB2 (HGNC:6487, laminin subunit beta 2)
KY21.Chr3.349	0.141193	0.0877919	1.60827	0.107776	0.797814	1663.53	1903.19	2007.51	2002.3	ZCCHC3 (HGNC:16230, zinc finger CCHC-type containing 3)
KY21.Chr2.1505	0.140972	0.116149	1.21372	0.224856	0.999415	247.643	303.861	285.922	380.735	SLC38A4 (HGNC:14679, solute carrier family 38 member 4)
KY21.Chr11.203	0.140896	0.106025	1.32889	0.183883	0.983026	86.5369	70.0255	96.0639	123.854	WDR24 (HGNC:20852, WD repeat domain 24)
KY21.Chr14.658	0.140886	0.0598643	2.35342	0.0186017	0.284713	140769	147085	161774	157995	SELP (HGNC:10721, selectin P)
KY21.Chr3.506	0.140809	0.116173	1.21207	0.225487	0.999415	180.439	191.32	217.846	237.386	RGSL1 (HGNC:18636, regulator of G protein signaling like 1)
KY21.Chr12.254	0.140766	0.0982247	1.43311	0.151827	0.924698	41.4273	77.5283	88.4998	91.7434	IRX1 (HGNC:14358, iroquois homeobox 1)
KY21.Chr9.827	0.140668	0.115917	1.21352	0.224932	0.999415	292.753	233.835	299.538	334.863	ELOVL4 (HGNC:14415, ELOVL fatty acid elongase 4)
KY21.Chr1.156	0.140603	0.1143	1.23012	0.218653	0.999415	374.686	376.387	503.012	379.588	ABAT (HGNC:23, 4-aminobutyrate aminotransferase)
KY21.Chr8.468	0.140465	0.0730573	1.92266	0.0545222	0.576394	4993.36	5069.35	5360.67	5871.58	CPLX2 (HGNC:2310, complexin 2)
KY21.Chr5.777	0.140424	0.075905	1.85	0.0643142	0.633738	2871.37	2837.28	3163.3	3215.61	CPZ (HGNC:2333, carboxypeptidase Z)
KY21.Chr7.592	0.140419	0.110393	1.27199	0.203377	0.999023	91.14	106.289	120.269	142.202	IGHV5-51 (HGNC:5659, immunoglobulin heavy variable 5-51)
KY21.Chr11.780	0.140406	0.113865	1.23309	0.217543	0.999415	336.021	312.614	397.871	364.68	ZNF302 (HGNC:13848, zinc finger protein 302)
KY21.Chr11.882	0.140402	0.109072	1.28724	0.198009	0.992398	522.904	661.491	651.268	715.599	NFKBIZ (HGNC:29805, NFKB inhibitor zeta)
KY21.Chr2.376	0.140359	0.103068	1.36181	0.173258	0.969349	638.9	641.484	720.101	743.122	SLC22A3 (HGNC:10967, solute carrier family 22 member 3)
KY21.Chr5.160	0.140297	0.105661	1.3278	0.184244	0.983026	604.838	551.451	654.293	674.314	PAIP1 (HGNC:16945, poly(A) binding protein interacting protein 1)
KY21.Chr10.224	0.14025	0.0868091	1.61562	0.106177	0.797111	23.0151	42.5155	58.9999	58.4864	MRC2 (HGNC:16875, mannose receptor C type 2)
KY21.Chr1.1271	0.140212	0.0625847	2.24036	0.0250674	0.35762	28861.9	27198.7	31462.1	30838.4	CSNK1G1 (HGNC:2454, casein kinase 1 gamma 1)
KY21.Chr3.1113	0.13991	0.109504	1.27768	0.201364	0.9952	675.725	979.107	936.434	972.48	CCS (HGNC:1613, copper chaperone for superoxide dismutase)
KY21.Chr7.542	0.139868	0.0881305	1.58705	0.112501	0.808467	8862.67	10556.3	9723.63	12115.9	ERICH6 (HGNC:28602, glutamate rich 6)
KY21.Chr4.26	0.139845	0.0946616	1.47731	0.139592	0.895424	1514.4	1264.21	1617.96	1526.38	MALRD1 (HGNC:24331, MAM and LDL receptor class A domain containing 1)
KY21.UAContig3.118	0.139796	0.0933327	1.49782	0.134179	0.87558	1044.89	1099.15	1221.6	1197.25	SACS (HGNC:10519, sacsin molecular chaperone)
KY21.UAContig6.54	0.139306	0.067228	2.07214	0.0382524	0.469372	10.1267	10.0036	27.9871	35.5506	DPH5 (HGNC:24270, diphthamide biosynthesis 5)
KY21.Chr11.1089	0.13926	0.0886442	1.571	0.116183	0.818636	1936.03	1815.66	1962.88	2262.62	CRIP1 (HGNC:2360, cysteine rich protein 1)
KY21.Chr5.682	0.139171	0.0905095	1.53764	0.124136	0.845628	28.5388	48.7678	61.2691	68.8076	FAHD2B (HGNC:25318, fumarylacetoacetate hydrolase domain containing 2B)
KY21.Chr12.335	0.139154	0.0864716	1.60925	0.107562	0.797751	2193.8	2043.24	2228.38	2535.56	TESMIN (HGNC:7446, testis expressed metallothionein like protein)
KY21.Chr2.875	0.138979	0.0758782	1.83161	0.0670093	0.648167	3052.73	2966.08	3417.45	3298.18	GNAI2 (HGNC:4385, G protein subunit alpha i2)
KY21.Chr4.1113	0.138977	0.113242	1.22725	0.219727	0.999415	143.614	108.79	163.384	161.698	TECTA (HGNC:11720, tectorin alpha)
KY21.Chr8.1350	0.138966	0.115742	1.20065	0.229886	0.999415	298.276	246.34	304.076	348.625	TECTA (HGNC:11720, tectorin alpha)
KY21.Chr4.1030	0.138824	0.115002	1.20714	0.227379	0.999415	272.499	291.356	345.679	319.955	AASDHPPT (HGNC:14235, aminoadipate-semialdehyde dehydrogenase-phosphopantetheinyl transferase)
KY21.Chr1.2136	0.138767	0.0682876	2.0321	0.0421434	0.496543	8903.18	9697.29	10354.5	10326.9	DYRK2 (HGNC:3093, dual specificity tyrosine phosphorylation regulated kinase 2)
KY21.Chr4.301	0.138748	0.111403	1.24546	0.212963	0.999415	125.202	107.539	177.756	126.147	{BCL6-likeC2H2Zinc finger // Ci-ZF217} BCL6 (HGNC:1001, BCL6 transcription repressor)
KY21.Chr1.26	0.138715	0.070073	1.97958	0.0477509	0.532108	8323.2	7636.53	9072.36	8691.54	PRSS12 (HGNC:9477, serine protease 12)
KY21.Chr9.332	0.138683	0.0671157	2.06633	0.0387973	0.472953	12206.3	11262.9	12877.9	13219.1	SULT1C2 (HGNC:11456, sulfotransferase family 1C member 2)
KY21.Chr6.368	0.138578	0.0918185	1.50926	0.131233	0.869805	1139.71	1155.42	1317.66	1266.06	C1QTNF9B (HGNC:34072, C1q and TNF related 9B)
KY21.Chr1.1517	0.138532	0.105459	1.31361	0.188979	0.987796	86.5369	107.539	173.974	94.037	STX16 (HGNC:11431, syntaxin 16)
KY21.Chr13.79	0.138358	0.106989	1.2932	0.195941	0.992366	534.872	515.188	585.46	621.562	METTL21A (HGNC:30476, methyltransferase 21A, HSPA lysine)
KY21.Chr2.251	0.138203	0.0714981	1.93296	0.0532416	0.568258	5463.79	5902.15	6440.06	6204.15	COL12A1 (HGNC:2188, collagen type XII alpha 1 chain)
KY21.Chr6.594	0.138181	0.0918281	1.50478	0.132382	0.872442	1480.33	1544.31	1574.84	1834.87	SLC22A3 (HGNC:10967, solute carrier family 22 member 3)
KY21.Chr7.309	0.138106	0.0990408	1.39444	0.163185	0.946938	919.685	839.056	1040.06	954.131	SPATA18 (HGNC:29579, spermatogenesis associated 18)
KY21.Chr12.1095	0.138102	0.110188	1.25333	0.210084	0.999415	521.983	636.482	603.614	736.241	PSMD9 (HGNC:9567, proteasome 26S subunit, non-ATPase 9)
KY21.Chr14.764	0.137963	0.0807943	1.70758	0.0877144	0.733121	2806.93	2709.74	3247.26	2915.15	WLS (HGNC:30238, Wnt ligand secretion mediator)
KY21.Chr9.341	0.137904	0.115174	1.19736	0.231167	0.999415	184.121	138.801	192.884	212.157	DIO1 (HGNC:2883, iodothyronine deiodinase 1)
KY21.Chr4.501	0.137819	0.0698446	1.97322	0.0484704	0.539703	7659.44	7400.2	8714.58	8028.69	SH3GL1 (HGNC:10830, SH3 domain containing GRB2 like 1, endophilin A2)
KY21.Chr12.856	0.137736	0.0990035	1.39123	0.164157	0.949024	817.498	921.586	987.869	980.508	C11orf54 (HGNC:30204, chromosome 11 open reading frame 54)
KY21.Chr3.648	0.137587	0.0793116	1.73476	0.0827832	0.715851	21.1739	20.0073	42.3589	43.5781	BTBD17 (HGNC:33758, BTB domain containing 17)
KY21.Chr3.1260	0.137578	0.0777164	1.77025	0.0766852	0.692149	14018.1	11976.9	15255.2	13746.6	ITIH3 (HGNC:6168, inter-alpha-trypsin inhibitor heavy chain 3)
KY21.Chr7.1039	0.137551	0.104927	1.31093	0.189883	0.987906	66.2836	87.5319	121.782	91.7434	GCKR (HGNC:4196, glucokinase regulator)
KY21.Chr7.696	0.137511	0.0854287	1.60965	0.107473	0.797751	1928.67	1746.89	2077.1	2043.58	POLR3C (HGNC:30076, RNA polymerase III subunit C)
KY21.Chr1.1650	0.137346	0.116203	1.18195	0.237225	0.999415	212.66	232.585	245.833	291.285	DPP6 (HGNC:3010, dipeptidyl peptidase like 6)
KY21.Chr10.422	0.137289	0.0735859	1.8657	0.0620838	0.624748	3659.41	3510.03	4015.02	3967.9	CAPN7 (HGNC:1484, calpain 7)
KY21.Chr5.132	0.137201	0.110235	1.24462	0.213272	0.999415	431.764	415.151	481.832	497.708	KLHL12 (HGNC:19360, kelch like family member 12)
KY21.Chr7.165	0.137156	0.115273	1.18983	0.234113	0.999415	276.182	338.874	336.602	391.056	FUT6 (HGNC:4017, fucosyltransferase 6)
KY21.Chr2.910	0.136873	0.0721131	1.89803	0.0576919	0.597467	3863.78	3952.69	4382.63	4308.5	MIP (HGNC:7103, major intrinsic protein of lens fiber)
KY21.Chr2.673	0.136856	0.0755415	1.81167	0.0700371	0.663463	10189.3	9489.71	11740.2	10174.3	DCHS2 (HGNC:23111, dachsous cadherin-related 2)
KY21.Chr7.1166	0.136848	0.0779464	1.75567	0.079145	0.701348	21.1739	17.5064	40.8461	42.4313	CD276 (HGNC:19137, CD276 molecule)
KY21.Chr11.605	0.136788	0.108666	1.2588	0.208103	0.999415	91.14	91.2833	105.141	141.055	TSPAN17 (HGNC:13594, tetraspanin 17)
KY21.Chr1.164	0.136747	0.0645653	2.11796	0.0341783	0.439577	9728.04	9983.64	10812.9	11048.2	LASP1 (HGNC:6513, LIM and SH3 protein 1)
KY21.Chr4.613	0.136614	0.067915	2.01155	0.0442673	0.511322	7600.52	7749.07	8784.17	8251.17	NPEPL1 (HGNC:16244, aminopeptidase like 1)
KY21.Chr10.230	0.136571	0.0987355	1.3832	0.166604	0.953452	52.4745	50.0182	77.9101	75.6883	CD81 (HGNC:1701, CD81 molecule)
KY21.Chr1.813	0.136507	0.0792604	1.72227	0.0850214	0.72691	36.8242	13.755	59.7563	45.8717	NUP88 (HGNC:8067, nucleoporin 88)
KY21.Chr2.391	0.136416	0.115692	1.17913	0.238347	0.999415	176.756	175.064	189.102	246.56	DIABLO (HGNC:21528, diablo IAP-binding mitochondrial protein)
KY21.Chr13.476	0.136385	0.116194	1.17377	0.240488	0.999415	185.042	192.57	219.358	239.68	ADGRE5 (HGNC:1711, adhesion G protein-coupled receptor E5)
KY21.Chr11.890	0.13638	0.10494	1.2996	0.193737	0.988699	710.708	906.58	939.459	901.379	TMEM121 (HGNC:20511, transmembrane protein 121)
KY21.Chr2.1283	0.136287	0.0626146	2.1766	0.0295105	0.395552	3.68242	13.755	40.8461	25.2294	PTK6 (HGNC:9617, protein tyrosine kinase 6)
KY21.Chr4.438	0.136267	0.111287	1.22447	0.220774	0.999415	487	411.4	492.422	551.607	CCDC33 (HGNC:26552, coiled-coil domain containing 33)
KY21.Chr3.1494	0.136155	0.114516	1.18896	0.234455	0.999415	286.308	308.863	343.409	355.506	LTBP1 (HGNC:6714, latent transforming growth factor beta binding protein 1)
KY21.Chr4.453	0.135997	0.0975395	1.39428	0.163234	0.946938	937.177	894.076	1079.39	988.535	CFLAR (HGNC:1876, CASP8 and FADD like apoptosis regulator)
KY21.Chr5.513	0.135989	0.0682351	1.99295	0.0462672	0.522679	19493.8	17721.5	21249.8	20054	ADD1 (HGNC:243, adducin 1)
KY21.Chr11.494	0.135933	0.063877	2.12804	0.033334	0.430641	12.8885	7.50274	55.2178	17.2019
KY21.Chr11.692	0.135893	0.0849786	1.59914	0.10979	0.801679	2098.06	2162.04	2524.89	2233.95	ACTB (HGNC:132, actin beta)
KY21.Chr10.716	0.135865	0.112816	1.20431	0.22847	0.999415	369.163	343.875	429.64	400.231	HMCN1 (HGNC:19194, hemicentin 1)
KY21.Chr8.516	0.135682	0.0687792	1.97272	0.0485279	0.539921	5804.42	5820.87	6592.86	6305.07	UBTD2 (HGNC:24463, ubiquitin domain containing 2)
KY21.Chr12.550	0.135542	0.105773	1.28144	0.200041	0.99335	561.569	618.976	695.139	650.231	ASAH2 (HGNC:18860, N-acylsphingosine amidohydrolase 2)
KY21.Chr9.297	0.135494	0.10202	1.32811	0.184142	0.983026	1088.16	874.069	1167.14	1063.08	NLRP12 (HGNC:22938, NLR family pyrin domain containing 12)
KY21.UAContig5.3	0.135441	0.116173	1.16586	0.243673	0.999415	237.516	180.066	243.564	266.056	DMD (HGNC:2928, dystrophin)
KY21.Chr1.471	0.135367	0.0833714	1.62367	0.104447	0.791649	22.0945	30.0109	50.6794	47.0185	UBR2 (HGNC:21289, ubiquitin protein ligase E3 component n-recognin 2)
KY21.Chr11.61	0.135156	0.106048	1.27448	0.202492	0.998002	87.4575	72.5264	125.564	94.037	MAP2K7 (HGNC:6847, mitogen-activated protein kinase kinase 7)
KY21.Chr4.685	0.135134	0.0966323	1.39843	0.161983	0.945162	939.018	885.323	1019.64	1040.14
KY21.Chr12.59	0.135133	0.0725937	1.8615	0.0626732	0.627129	4685.88	4376.6	5101.97	4967.91	ATG2B (HGNC:20187, autophagy related 2B)
KY21.Chr7.963	0.135086	0.0665259	2.03057	0.0422984	0.497477	11.9679	10.0036	21.1794	48.1653	RBM12B (HGNC:32310, RNA binding motif protein 12B)
KY21.Chr14.810	0.135003	0.0835042	1.61672	0.105938	0.79616	23.0151	28.7605	47.6537	49.3121	CACNA1H (HGNC:1395, calcium voltage-gated channel subunit alpha1 H)
KY21.Chr12.66	0.134974	0.114008	1.1839	0.236454	0.999415	349.83	305.111	394.089	372.708	DRD3 (HGNC:3024, dopamine receptor D3)
KY21.Chr14.282	0.134944	0.115428	1.16907	0.242374	0.999415	326.815	308.863	323.743	431.194	ZBTB12 (HGNC:19066, zinc finger and BTB domain containing 12)
KY21.Chr14.719	0.134802	0.0611506	2.20443	0.0274942	0.379923	31366.9	31378.9	35502	33907.2	KIF26B (HGNC:25484, kinesin family member 26B)
KY21.Chr2.254	0.134652	0.0688974	1.95438	0.0506563	0.552972	11940.3	12640.9	13030.6	14230.5	RPL21 (HGNC:10313, ribosomal protein L21)
KY21.Chr12.626	0.134592	0.115017	1.17019	0.241924	0.999415	304.72	267.598	331.307	344.038	SLC5A7 (HGNC:14025, solute carrier family 5 member 7)
KY21.Chr1.212	0.134511	0.106833	1.25907	0.208005	0.999415	102.187	68.7751	122.538	111.239	KLHL3 (HGNC:6354, kelch like family member 3)
KY21.Chr14.723	0.13447	0.0722183	1.86199	0.0626047	0.627074	3838	3825.14	4300.94	4205.29	MTMR7 (HGNC:7454, myotubularin related protein 7)
KY21.Chr11.701	0.134466	0.103296	1.30176	0.193	0.988699	1286.09	1054.13	1183.78	1483.95	H1-0 (HGNC:4714, H1.0 linker histone)
KY21.Chr14.172	0.134442	0.0818058	1.64343	0.100295	0.779062	21.1739	27.51	41.6025	52.7525	C6 (HGNC:1339, complement C6)
KY21.Chr3.442	0.134342	0.0773237	1.73739	0.0823182	0.715454	13.8091	32.5119	59.7563	37.8442	MFGE8 (HGNC:7036, milk fat globule EGF and factor V/VIII domain containing)
KY21.Chr10.1162	0.134197	0.10754	1.24788	0.212076	0.999415	504.492	535.195	616.473	571.103	ASPM (HGNC:19048, assembly factor for spindle microtubules)
KY21.Chr12.18	0.134196	0.116137	1.15549	0.247889	0.999415	189.645	248.841	237.512	294.726	PIGQ (HGNC:14135, phosphatidylinositol glycan anchor biosynthesis class Q)
KY21.Chr9.585	0.134062	0.113781	1.17824	0.2387	0.999415	310.244	350.128	379.717	389.909	APMAP (HGNC:13238, adipocyte plasma membrane associated protein)
KY21.Chr1.136	0.134045	0.0999587	1.34101	0.179918	0.977471	1401.16	1130.41	1534	1330.28	MYB (HGNC:7545, MYB proto-oncogene, transcription factor)
KY21.Chr11.1138	0.134011	0.0668414	2.00491	0.0449728	0.51487	16144.7	14922.9	17627.3	16784.5	SF3A1 (HGNC:10765, splicing factor 3a subunit 1)
KY21.Chr3.1573	0.133925	0.116234	1.1522	0.249239	0.999415	205.295	210.077	231.461	269.496	SLX9 (HGNC:15811, SLX9 ribosome biogenesis factor)
KY21.Chr5.700	0.133792	0.068228	1.96095	0.0498847	0.54773	5633.19	5783.36	6325.84	6321.12	GLDC (HGNC:4313, glycine decarboxylase)
KY21.Chr14.842	0.133708	0.0679803	1.96686	0.0491991	0.544406	6956.1	7258.9	8030.03	7711.03	CLCN3 (HGNC:2021, chloride voltage-gated channel 3)
KY21.Chr2.139	0.133692	0.115607	1.15644	0.247503	0.999415	179.518	156.307	224.653	188.074	RNASEH1 (HGNC:18466, ribonuclease H1)
KY21.Chr12.646	0.133687	0.0975915	1.36987	0.170728	0.968323	932.574	940.343	997.703	1116.98	RASL10B (HGNC:30295, RAS like family 10 member B)
KY21.Chr13.35	0.133556	0.0744061	1.79496	0.0726597	0.677229	4640.77	4529.15	5332.68	4845.2	DGAT1 (HGNC:2843, diacylglycerol O-acyltransferase 1)
KY21.Chr7.927	0.133476	0.109932	1.21416	0.224685	0.999415	422.558	445.162	501.499	495.414	HPCAL4 (HGNC:18212, hippocalcin like 4)
KY21.Chr2.621	0.133357	0.0722588	1.84554	0.0649584	0.636483	9035.74	8089.2	9755.4	9243.15	UBN2 (HGNC:21931, ubinuclein 2)
KY21.Chr10.724	0.13335	0.0782258	1.70468	0.0882545	0.734255	3024.19	2814.78	3323.66	3170.88	NIPA2 (HGNC:17044, NIPA magnesium transporter 2)
KY21.Chr1.1206	0.133274	0.0676732	1.96938	0.0489099	0.542512	14478.4	15585.7	16082.8	17206.5	KLRD1 (HGNC:6378, killer cell lectin like receptor D1)
KY21.Chr4.226	0.133274	0.0768687	1.73378	0.0829565	0.715851	5161.84	4631.69	5660.2	5224.79	TRAF4 (HGNC:12034, TNF receptor associated factor 4)
KY21.Chr11.370	0.133139	0.0647389	2.05655	0.0397291	0.47961	14842	13930.1	16054.8	15773	SSC4D (HGNC:14461, scavenger receptor cysteine rich family member with 4 domains)
KY21.Chr11.1251	0.133032	0.0833143	1.59674	0.110323	0.802805	2323.61	2615.95	2827.45	2672.03	CARMIL1 (HGNC:21581, capping protein regulator and myosin 1 linker 1)
KY21.Chr11.611	0.133016	0.110549	1.20324	0.228885	0.999415	549.602	442.661	591.511	552.754	CNBD1 (HGNC:26663, cyclic nucleotide binding domain containing 1)
KY21.Chr8.425	0.13276	0.111168	1.19423	0.232389	0.999415	395.86	407.649	447.794	479.359	CCNQ (HGNC:28434, cyclin Q)
KY21.Chr10.312	0.132733	0.06385	2.07882	0.0376338	0.465722	17664.6	17996.6	19112.9	20312	RPS19 (HGNC:10402, ribosomal protein S19)
KY21.Chr3.1480	0.132695	0.0682336	1.94472	0.0518088	0.559779	47640.4	43963.5	53130.1	48274.2	FBN2 (HGNC:3604, fibrillin 2)
KY21.Chr8.1209	0.132551	0.116228	1.14044	0.254103	0.999415	278.944	250.091	263.23	375.001	RBM12B (HGNC:32310, RNA binding motif protein 12B)
KY21.Chr2.1443	0.132534	0.0989389	1.33955	0.180392	0.977884	885.623	869.067	933.408	1049.32	ADGRD1 (HGNC:19893, adhesion G protein-coupled receptor D1)
KY21.Chr9.367	0.132511	0.105283	1.25861	0.20817	0.999415	584.585	560.204	647.486	655.965	AVIL (HGNC:14188, advillin)
KY21.Chr4.446	0.132499	0.102454	1.29325	0.195925	0.992366	120.599	56.2705	110.436	143.349	TNKS2 (HGNC:15677, tankyrase 2)
KY21.Chr5.14	0.132392	0.113754	1.16384	0.244487	0.999415	119.679	133.799	152.038	167.432	SLC7A3 (HGNC:11061, solute carrier family 7 member 3)
KY21.Chr12.770	0.132368	0.0738739	1.79182	0.0731621	0.677274	13743.7	16054.6	16302.9	16739.7	FSTL5 (HGNC:21386, follistatin like 5)
KY21.Chr12.144	0.132241	0.109992	1.20228	0.229255	0.999415	456.62	420.153	501.499	506.882	ALMS1 (HGNC:428, ALMS1 centrosome and basal body associated protein)
KY21.Chr7.864	0.132165	0.0899413	1.46946	0.141708	0.902755	1484.94	1438.02	1547.61	1727.07	FAM111B (HGNC:24200, FAM111 trypsin like peptidase B)
KY21.Chr1.636	0.132093	0.109576	1.20549	0.228013	0.999415	97.5842	192.57	164.141	216.744	SLC13A4 (HGNC:15827, solute carrier family 13 member 4)
KY21.Chr1.1418	0.131957	0.0767605	1.71908	0.0855998	0.727415	10026.3	9148.34	11403.6	9879.62	TMPRSS9 (HGNC:30079, transmembrane serine protease 9)
KY21.Chr10.587	0.131943	0.0891469	1.48007	0.138856	0.894603	1731.66	1524.31	1785.12	1860.1	CFAP54 (HGNC:26456, cilia and flagella associated protein 54)
KY21.Chr1.157	0.131764	0.0778495	1.69254	0.0905423	0.743744	2637.54	2617.2	2984.79	2848.63	ABAT (HGNC:23, 4-aminobutyrate aminotransferase)
KY21.UAContig2.43	0.131762	0.0931354	1.41474	0.157146	0.934896	40.5066	45.0164	79.4229	55.046	LPO (HGNC:6678, lactoperoxidase)
KY21.Chr9.906	0.131605	0.0722129	1.82246	0.0683851	0.655919	8173.14	7899.13	9403.67	8394.52	FAM117B (HGNC:14440, family with sequence similarity 117 member B)
KY21.Chr13.245	0.131589	0.0776413	1.69484	0.0901067	0.74231	5568.74	4804.25	5792.58	5730.52	SULT2A1 (HGNC:11458, sulfotransferase family 2A member 1)
KY21.Chr8.90	0.131493	0.0615568	2.13613	0.032669	0.424608	13.8091	2.50091	32.5256	32.1102	KCNA1 (HGNC:6218, potassium voltage-gated channel subfamily A member 1)
KY21.Chr5.1116	0.131491	0.111027	1.18432	0.236285	0.999415	492.524	407.649	523.435	514.91	PARP2 (HGNC:272, poly(ADP-ribose) polymerase 2)
KY21.Chr7.430	0.131448	0.11196	1.17407	0.240368	0.999415	369.163	405.148	432.666	461.011	CNGA1 (HGNC:2148, cyclic nucleotide gated channel subunit alpha 1)
KY21.Chr8.832	0.131406	0.0815075	1.6122	0.106919	0.797749	8847.02	10586.4	10162.3	11449.6	TECTA (HGNC:11720, tectorin alpha)
KY21.Chr10.1	0.131384	0.1005	1.30731	0.191108	0.988699	870.893	809.045	1005.27	889.911	ARHGEF12 (HGNC:14193, Rho guanine nucleotide exchange factor 12)
KY21.Chr5.441	0.131213	0.0759919	1.72667	0.0842273	0.722333	4910.51	5598.29	5801.65	5847.5	CLDN17 (HGNC:2038, claudin 17)
KY21.Chr4.213	0.131036	0.0872599	1.50168	0.133181	0.872942	2010.6	2312.09	2309.31	2511.48	ITLN1 (HGNC:18259, intelectin 1)
KY21.Chr7.1200	0.130853	0.0940092	1.39191	0.163948	0.948792	1645.12	1352.99	1683.77	1682.34	COL22A1 (HGNC:22989, collagen type XXII alpha 1 chain)
KY21.Chr7.1192	0.130748	0.106733	1.22501	0.220572	0.999415	683.089	563.956	698.921	724.773	OSGEPL1 (HGNC:23075, O-sialoglycoprotein endopeptidase like 1)
KY21.Chr14.482	0.13062	0.0814481	1.60372	0.108776	0.798468	2811.53	2504.66	2991.6	2920.88	DDI2 (HGNC:24578, DNA damage inducible 1 homolog 2)
KY21.Chr5.953	0.130578	0.0733958	1.77909	0.0752247	0.688021	3495.54	3563.8	3952.23	3862.4	DROSHA (HGNC:17904, drosha ribonuclease III)
KY21.Chr10.660	0.130537	0.109167	1.19575	0.231794	0.999415	109.552	87.5319	148.256	111.239	SUCLG1 (HGNC:11449, succinate-CoA ligase GDP/ADP-forming subunit alpha)
KY21.Chr7.1176	0.130519	0.0984864	1.32525	0.185089	0.983302	1217.96	1089.15	1188.32	1415.14	C19orf25 (HGNC:26711, chromosome 19 open reading frame 25)
KY21.Chr14.634	0.130486	0.0935969	1.39413	0.163279	0.946938	1084.47	1080.39	1171.68	1255.74	BBS7 (HGNC:18758, Bardet-Biedl syndrome 7)
KY21.Chr14.88	0.130482	0.107721	1.2113	0.225781	0.999415	492.524	530.193	596.806	567.662	CLEC4M (HGNC:13523, C-type lectin domain family 4 member M)
KY21.Chr1.2216	0.130419	0.112571	1.15856	0.246637	0.999415	415.193	407.649	524.191	424.313	VWA2 (HGNC:24709, von Willebrand factor A domain containing 2)
KY21.Chr3.1116	0.130402	0.082328	1.58394	0.113208	0.809306	1922.22	2021.99	2200.39	2182.35	WIPI2 (HGNC:32225, WD repeat domain, phosphoinositide interacting 2)
KY21.Chr13.233	0.130267	0.063982	2.036	0.0417507	0.494066	12132.7	11681.8	13021.6	13260.4	COLGALT1 (HGNC:26182, collagen beta(1-O)galactosyltransferase 1)
KY21.Chr9.118	0.130106	0.111546	1.16639	0.243457	0.999415	382.051	402.647	437.96	465.598	SRR (HGNC:14398, serine racemase)
KY21.Chr3.83	0.130098	0.11548	1.12659	0.259917	0.999415	150.059	175.064	185.32	213.303	HTR3A (HGNC:5297, 5-hydroxytryptamine receptor 3A)
KY21.Chr3.742	0.130074	0.110762	1.17436	0.240253	0.999415	101.267	111.291	155.82	118.12
KY21.Chr10.562	0.129978	0.0671269	1.93631	0.0528297	0.566078	10000.5	9717.29	11258.4	10512.6	ITPKB (HGNC:6179, inositol-trisphosphate 3-kinase B)
KY21.Chr3.1141	0.129874	0.103916	1.24979	0.211375	0.999415	59.8394	80.0292	99.0895	94.037	MGAM (HGNC:7043, maltase-glucoamylase)
KY21.Chr7.258	0.129796	0.116147	1.11752	0.263774	0.999415	173.994	203.824	225.41	229.359	ZNF426 (HGNC:20725, zinc finger protein 426)
KY21.Chr13.267	0.129762	0.108699	1.19378	0.232565	0.999415	474.112	468.921	524.191	553.901	MSH4 (HGNC:7327, mutS homolog 4)
KY21.Chr3.1254	0.129757	0.07321	1.7724	0.0763289	0.690847	51983.8	44161.1	54285.2	52110.3	SPTBN1 (HGNC:11275, spectrin beta, non-erythrocytic 1)
KY21.Chr11.528	0.12961	0.114391	1.13304	0.257195	0.999415	317.609	298.859	375.935	341.744	SMN2 (HGNC:11118, survival of motor neuron 2, centromeric)
KY21.Chr10.730	0.129535	0.108489	1.19399	0.232482	0.999415	582.743	565.206	589.242	724.773	SALL3 (HGNC:10527, spalt like transcription factor 3)
KY21.Chr2.390	0.129533	0.106405	1.21736	0.223468	0.999415	77.3309	75.0274	97.5767	108.945	HS3ST4 (HGNC:5200, heparan sulfate-glucosamine 3-sulfotransferase 4)
KY21.Chr9.221	0.129478	0.0976529	1.3259	0.184873	0.983302	846.957	846.559	940.972	962.159	BPHL (HGNC:1094, biphenyl hydrolase like)
KY21.Chr14.199	0.129409	0.115676	1.11873	0.263256	0.999415	256.849	257.594	283.653	323.395	PKD1L3 (HGNC:21716, polycystin 1 like 3, transient receptor potential channel interacting)
KY21.Chr2.848	0.129355	0.0914712	1.41416	0.157315	0.934896	1189.42	1154.17	1328.25	1290.14	TMCO4 (HGNC:27393, transmembrane and coiled-coil domains 4)
KY21.Chr9.687	0.129341	0.0914106	1.41494	0.157085	0.934896	21159.2	15254.3	20857.2	19832.6	Foxh.a (forkhead box h.a) FOXH1 (HGNC:3814, forkhead box H1)
KY21.Chr1.1320	0.129254	0.0681723	1.89599	0.0579609	0.599089	6463.57	6258.53	7144.28	6901.4	PIM3 (HGNC:19310, Pim-3 proto-oncogene, serine/threonine kinase)
KY21.Chr4.412	0.129251	0.0916909	1.40964	0.158645	0.939649	36.8242	38.7641	61.2691	59.6332	NPHP3 (HGNC:7907, nephrocystin 3)
KY21.Chr6.366	0.129234	0.094489	1.36771	0.171402	0.969053	1977.46	2362.11	2203.42	2657.12	KIF1A (HGNC:888, kinesin family member 1A)
KY21.Chr6.673	0.129226	0.0745421	1.7336	0.0829888	0.715851	6864.96	7427.71	7473.32	8346.36	RPL39 (HGNC:10350, ribosomal protein L39)
KY21.Chr3.1284	0.129207	0.0595209	2.17079	0.0299473	0.400207	11.0473	2.50091	36.3076	22.9359	ITSN2 (HGNC:6184, intersectin 2)
KY21.Chr9.1098	0.129169	0.0745163	1.73343	0.0830184	0.715851	4187.84	3853.9	4418.18	4486.25	ZNF177 (HGNC:12966, zinc finger protein 177)
KY21.Chr1.2209	0.129054	0.0815655	1.58221	0.113601	0.810484	8061.74	9883.6	9637.4	10278.7	LTBP4 (HGNC:6717, latent transforming growth factor beta binding protein 4)
KY21.Chr2.653	0.128963	0.115576	1.11582	0.264497	0.999415	251.325	281.353	328.281	295.872	SLC22A5 (HGNC:10969, solute carrier family 22 member 5)
KY21.Chr11.581	0.12892	0.107352	1.20091	0.229787	0.999415	77.3309	82.5301	105.897	107.798	KIDINS220 (HGNC:29508, kinase D interacting substrate 220)
KY21.Chr1.801	0.128892	0.101411	1.27098	0.203734	0.999245	75.4897	51.2687	93.7946	87.1562	GAS6 (HGNC:4168, growth arrest specific 6)
KY21.Chr3.1158	0.12873	0.083856	1.53513	0.124753	0.847925	35.9036	21.2577	46.1409	58.4864	JMJD6 (HGNC:19355, jumonji domain containing 6, arginine demethylase and lysine hydroxylase)
KY21.Chr2.1237	0.128627	0.115299	1.1156	0.264595	0.999415	263.293	326.369	350.217	338.304	CCN2 (HGNC:2500, cellular communication network factor 2)
KY21.Chr2.609	0.128391	0.0759789	1.68983	0.0910609	0.745736	11479	10255	12768.2	11282.1	ROBO2 (HGNC:10250, roundabout guidance receptor 2)
KY21.Chr1.2196	0.128282	0.115435	1.11129	0.266442	0.999415	254.087	288.855	307.102	329.129	METAP1D (HGNC:32583, methionyl aminopeptidase type 1D, mitochondrial)
KY21.Chr11.757	0.12828	0.0681418	1.88254	0.0597629	0.610027	10206.8	9677.28	11344.6	10590.6	GYS1 (HGNC:4706, glycogen synthase 1)
KY21.Chr10.307	0.128169	0.111445	1.15007	0.250117	0.999415	103.108	105.038	126.32	141.055	TYR (HGNC:12442, tyrosinase)
KY21.Chr4.201	0.128121	0.109881	1.166	0.243614	0.999415	540.396	487.678	536.294	643.351	SPAG8 (HGNC:14105, sperm associated antigen 8)
KY21.Chr8.846	0.12812	0.0973802	1.31567	0.188285	0.987345	47.8715	52.5191	81.6921	66.514	FIBCD1 (HGNC:25922, fibrinogen C domain containing 1)
KY21.Chr7.307	0.128092	0.0665908	1.92356	0.0544092	0.575685	14587	14632.8	15407.3	16814.3	RPL26 (HGNC:10327, ribosomal protein L26)
KY21.Chr14.879	0.128015	0.0973224	1.31537	0.188387	0.987345	75.4897	40.0146	90.0126	82.5691	BMP10 (HGNC:20869, bone morphogenetic protein 10)
KY21.UAContig8.31	0.127969	0.0707343	1.80914	0.0704285	0.664074	12.8885	16.2559	25.7179	47.0185	ASMT (HGNC:750, acetylserotonin O-methyltransferase)
KY21.Chr5.906	0.127914	0.0670176	1.90866	0.0563054	0.587304	6531.7	6694.94	7254.71	7326.86	FASTKD2 (HGNC:29160, FAST kinase domains 2)
KY21.Chr12.61	0.127897	0.101719	1.25736	0.208625	0.999415	792.641	714.01	822.972	878.443	DYDC1 (HGNC:23460, DPY30 domain containing 1)
KY21.Chr3.985	0.127888	0.115849	1.10392	0.269626	0.999415	164.788	167.561	195.91	207.569	GSS (HGNC:4624, glutathione synthetase)
KY21.Chr1.2151	0.127884	0.115999	1.10246	0.270261	0.999415	264.214	408.899	490.153	317.662	EEF1A1 (HGNC:3189, eukaryotic translation elongation factor 1 alpha 1)
KY21.Chr9.321	0.12755	0.0993058	1.28441	0.198998	0.993172	75.4897	45.0164	90.769	84.8626	EPB41L3 (HGNC:3380, erythrocyte membrane protein band 4.1 like 3)
KY21.Chr1.131	0.127377	0.105213	1.21065	0.22603	0.999415	81.0133	66.2742	93.7946	107.798	SLC10A1 (HGNC:10905, solute carrier family 10 member 1)
KY21.Chr6.351	0.127261	0.074395	1.71061	0.0871533	0.732967	4005.56	3737.61	4346.32	4211.02	Smad4 (Smad family member 4) SMAD4 (HGNC:6770, SMAD family member 4)
KY21.Chr1.616	0.127253	0.115701	1.09985	0.271399	0.999415	247.643	247.59	285.166	297.019	CUBN (HGNC:2548, cubilin)
KY21.Chr1.567	0.127218	0.0618524	2.0568	0.0397056	0.47961	146238	136348	157073	153836	COL24A1 (HGNC:20821, collagen type XXIV alpha 1 chain)
KY21.Chr7.843	0.12721	0.115691	1.09957	0.271519	0.999415	287.229	240.088	310.127	310.781	FBXW10 (HGNC:1211, F-box and WD repeat domain containing 10)
KY21.Chr11.101	0.127197	0.0850503	1.49555	0.13477	0.878231	2629.25	2304.59	2850.15	2630.74	CHRM2 (HGNC:1951, cholinergic receptor muscarinic 2)
KY21.Chr10.907	0.12707	0.10651	1.19303	0.232856	0.999415	71.8072	87.5319	114.218	98.6242	KCP (HGNC:17585, kielin cysteine rich BMP regulator)
KY21.Chr13.120	0.12695	0.0491732	2.58169	0.0098317	NA	1.84121	0	27.9871	14.9083	TCF12 (HGNC:11623, transcription factor 12)
KY21.UAContig1.32	0.126933	0.077156	1.64515	0.0999399	0.778146	21.1739	17.5064	40.8461	38.9909	ZMYM1 (HGNC:26253, zinc finger MYM-type containing 1)
KY21.Chr9.893	0.126896	0.111169	1.14147	0.253674	0.999415	422.558	401.396	493.935	449.543	DHRS2 (HGNC:18349, dehydrogenase/reductase 2)
KY21.Chr1.1227	0.126828	0.10303	1.23098	0.21833	0.999415	77.3309	57.521	87.7434	100.918	CELSR1 (HGNC:1850, cadherin EGF LAG seven-pass G-type receptor 1)
KY21.Chr8.1261	0.126672	0.114188	1.10932	0.26729	0.999415	306.562	308.863	347.191	366.974	SMPDL3B (HGNC:21416, sphingomyelin phosphodiesterase acid like 3B)
KY21.Chr10.638	0.126653	0.110164	1.14967	0.25028	0.999415	447.414	430.157	480.319	524.084	CD58 (HGNC:1688, CD58 molecule)
KY21.Chr11.1056	0.12665	0.0790206	1.60275	0.108989	0.798468	2991.97	3322.46	3556.63	3424.32	KIF26B (HGNC:25484, kinesin family member 26B)
KY21.Chr8.441	0.126609	0.0649451	1.94948	0.0512379	0.556571	8821.24	9065.8	9872.64	9813.1	ATP6V1B2 (HGNC:854, ATPase H+ transporting V1 subunit B2)
KY21.Chr2.646	0.126499	0.107864	1.17276	0.240891	0.999415	568.934	500.182	626.306	589.451	ENPP3 (HGNC:3358, ectonucleotide pyrophosphatase/phosphodiesterase 3)
KY21.Chr14.291	0.126494	0.107584	1.17576	0.23969	0.999415	641.662	583.963	759.434	630.736	RASL11A (HGNC:23802, RAS like family 11 member A)
KY21.Chr3.1404	0.12646	0.103988	1.2161	0.223947	0.999415	1766.64	1914.45	2456.06	1690.37	PTGS2 (HGNC:9605, prostaglandin-endoperoxide synthase 2)
KY21.Chr1.1606	0.126381	0.07209	1.7531	0.0795845	0.703263	11067.5	9783.57	11741.7	11264.9	NRCAM (HGNC:7994, neuronal cell adhesion molecule)
KY21.Chr6.623	0.126337	0.114009	1.10814	0.267802	0.999415	339.703	362.632	367.614	447.249	{Sim} GLRX3 (HGNC:15987, glutaredoxin 3)
KY21.Chr5.254	0.126289	0.112336	1.12421	0.260923	0.999415	452.017	368.884	473.512	472.479	ITLN2 (HGNC:20599, intelectin 2)
KY21.Chr14.83	0.126265	0.0801045	1.57625	0.114968	0.815324	2145.93	2180.8	2397.06	2391.06	{TYRO3/AXL/MER} AXL (HGNC:905, AXL receptor tyrosine kinase)
KY21.Chr13.63	0.126201	0.0993118	1.27076	0.203815	0.999245	68.1248	46.2669	80.1793	86.0094	RXFP2 (HGNC:17318, relaxin family peptide receptor 2)
KY21.Chr2.325	0.12597	0.103908	1.21232	0.225388	0.999415	727.278	642.734	746.575	802.755	TPM1 (HGNC:12010, tropomyosin 1)
KY21.Chr13.296	0.125924	0.0779944	1.61453	0.106413	0.797199	3415.45	3362.48	3940.89	3547.03	NWD2 (HGNC:29229, NACHT and WD repeat domain containing 2)
KY21.Chr7.401	0.125886	0.115651	1.0885	0.276373	0.999415	159.265	197.572	195.91	237.386	SLC6A13 (HGNC:11046, solute carrier family 6 member 13)
KY21.Chr11.424	0.125853	0.0952487	1.32131	0.186397	0.984777	48.7921	47.5173	58.2434	88.303	BDP1 (HGNC:13652, B double prime 1, subunit of RNA polymerase III transcription initiation factor IIIB)
KY21.Chr4.205	0.125818	0.0615619	2.04376	0.0409771	0.488393	10.1267	5.00182	31.0127	24.0826	SFTPD (HGNC:10803, surfactant protein D)
KY21.Chr9.301	0.125662	0.0967633	1.29865	0.194063	0.988699	39.586	72.5264	80.1793	84.8626	CSMD1 (HGNC:14026, CUB and Sushi multiple domains 1)
KY21.Chr2.1313	0.125525	0.0931534	1.34751	0.177816	0.976539	38.6654	43.766	58.9999	68.8076	RERGL (HGNC:26213, RERG like)
KY21.Chr2.1001	0.125522	0.111781	1.12293	0.261468	0.999415	168.471	108.79	202.717	150.23	POLD2 (HGNC:9176, DNA polymerase delta 2, accessory subunit)
KY21.Chr2.696	0.12551	0.108677	1.15489	0.248135	0.999415	547.76	704.007	686.819	733.947	GOLGA4 (HGNC:4427, golgin A4)
KY21.Chr8.1239	0.125373	0.109308	1.14696	0.251398	0.999415	441.891	480.175	523.435	525.231	CFAP70 (HGNC:30726, cilia and flagella associated protein 70)
KY21.Chr10.819	0.125195	0.0709403	1.7648	0.077598	0.695252	8519.28	7872.87	9353.75	8705.3	KIRREL2 (HGNC:18816, kirre like nephrin family adhesion molecule 2)
KY21.Chr12.798	0.125182	0.112933	1.10846	0.267665	0.999415	377.448	381.389	399.384	475.919	ALOX5 (HGNC:435, arachidonate 5-lipoxygenase)
KY21.Chr6.108	0.12518	0.0765215	1.63588	0.101866	0.784656	8868.19	7831.61	9703.21	8735.12	PCNX1 (HGNC:19740, pecanex 1)
KY21.Chr11.157	0.125173	0.0637158	1.96456	0.0494652	0.545535	31915.6	34523.8	36646.5	36370.5	SELP (HGNC:10721, selectin P)
KY21.Chr5.176	0.124949	0.0755275	1.65435	0.0980557	0.772868	3019.59	3129.89	3428.04	3354.37	CFAP69 (HGNC:26107, cilia and flagella associated protein 69)
KY21.Chr3.256	0.124914	0.0772453	1.61711	0.105855	0.79616	2979.08	3069.87	3226.08	3455.29	TNXB (HGNC:11976, tenascin XB)
KY21.Chr1.570	0.124794	0.112098	1.11326	0.265596	0.999415	130.726	115.042	130.859	182.34	TUT4 (HGNC:28981, terminal uridylyl transferase 4)
KY21.Chr1.684	0.124765	0.0932019	1.33865	0.180683	0.978947	1059.62	1060.39	1192.1	1169.73	LRRC74B (HGNC:34301, leucine rich repeat containing 74B)
KY21.Chr8.237	0.124764	0.105224	1.1857	0.23574	0.999415	74.5691	72.5264	108.923	89.4498	TLR2 (HGNC:11848, toll like receptor 2)
KY21.Chr13.62	0.124715	0.079873	1.56141	0.118427	0.827858	2491.16	2450.89	2635.33	2831.43	GJA8 (HGNC:4281, gap junction protein alpha 8)
KY21.Chr6.231	0.124577	0.0678973	1.83478	0.0665378	0.645454	8034.13	7605.27	8767.53	8436.95	Onecut (one cut homeobox) ONECUT2 (HGNC:8139, one cut homeobox 2)
KY21.Chr11.1172	0.124572	0.0990098	1.25817	0.208329	0.999415	814.736	811.546	882.729	940.37	OVCH1 (HGNC:23080, ovochymase 1)
KY21.Chr3.872	0.124449	0.0997479	1.24764	0.212164	0.999415	47.8715	75.0274	93.7946	80.2755	FUT5 (HGNC:4016, fucosyltransferase 5)
KY21.UAContig3.144	0.124375	0.10944	1.13646	0.255763	0.999415	135.329	82.5301	144.474	139.909	ZNF410 (HGNC:20144, zinc finger protein 410)
KY21.Chr2.704	0.124357	0.107357	1.15835	0.246722	0.999415	575.379	721.513	716.319	750.002	PIGA (HGNC:8957, phosphatidylinositol glycan anchor biosynthesis class A)
KY21.Chr12.569	0.124317	0.0733807	1.69413	0.0902404	0.74283	14743.5	12707.1	15333.2	14922.1	CDH18 (HGNC:1757, cadherin 18)
KY21.Chr11.151	0.124081	0.110907	1.11878	0.263233	0.999415	714.39	515.188	724.639	682.342	NPFFR2 (HGNC:4525, neuropeptide FF receptor 2)
KY21.Chr3.6	0.124011	0.105841	1.17167	0.241329	0.999415	549.602	590.215	630.845	655.965	ADORA2A (HGNC:263, adenosine A2a receptor)
KY21.Chr10.512	0.123974	0.110377	1.12319	0.261357	0.999415	418.876	442.661	474.268	508.029	FUT6 (HGNC:4017, fucosyltransferase 6)
KY21.Chr14.651	0.123815	0.113956	1.08652	0.277251	0.999415	319.45	351.378	363.076	411.699	RXFP2 (HGNC:17318, relaxin family peptide receptor 2)
KY21.Chr8.1057	0.123746	0.0737685	1.67749	0.0934464	0.752813	11794.8	10622.6	11706.9	13000	RPL37 (HGNC:10347, ribosomal protein L37)
KY21.Chr11.1183	0.12365	0.0960607	1.28721	0.198021	0.992398	1349.61	1124.16	1396.33	1368.12	MIDEAS (HGNC:19853, mitotic deacetylase associated SANT domain protein)
KY21.Chr14.236	0.123569	0.115142	1.07319	0.283188	0.999415	319.45	346.376	335.845	440.368	IQCM (HGNC:53443, IQ motif containing M)
KY21.Chr1.778	0.123559	0.0745432	1.65755	0.0974089	0.770178	4304.75	3948.94	4591.4	4505.75	NAB1 (HGNC:7626, NGFI-A binding protein 1)
KY21.UAContig2.38	0.123435	0.0464573	2.65695	0.00788507	NA	0	0	36.3076	9.17434	NYNRIN (HGNC:20165, NYN domain and retroviral integrase containing)
KY21.Chr1.239	0.123402	0.0850799	1.45042	0.146941	0.912087	1620.27	1634.35	1819.92	1782.12	BBS1 (HGNC:966, Bardet-Biedl syndrome 1)
KY21.Chr11.870	0.123344	0.102215	1.20671	0.227543	0.999415	699.66	802.793	840.37	844.039	GALM (HGNC:24063, galactose mutarotase)
KY21.Chr6.700	0.123329	0.0751951	1.64012	0.100981	0.782052	33867.2	29124.4	36446.8	32963.4	{ALR-like} KMT2C (HGNC:13726, lysine methyltransferase 2C)
KY21.Chr3.1140	0.123258	0.0954294	1.29162	0.196489	0.992366	1132.34	1024.12	1244.29	1160.55	THBS3 (HGNC:11787, thrombospondin 3)
KY21.Chr1.374	0.123166	0.110034	1.11934	0.262993	0.999415	439.129	445.162	524.191	480.506	ADGRE1 (HGNC:3336, adhesion G protein-coupled receptor E1)
KY21.Chr11.739	0.123045	0.0885859	1.38899	0.164837	0.951706	1340.4	1371.75	1486.34	1521.79	MRPL39 (HGNC:14027, mitochondrial ribosomal protein L39)
KY21.Chr5.938	0.122945	0.116234	1.05774	0.290175	0.999415	197.93	212.577	228.435	259.175	ANKRD44 (HGNC:25259, ankyrin repeat domain 44)
KY21.Chr2.1071	0.122933	0.075075	1.63747	0.101533	0.784129	3402.56	3221.17	3642.86	3655.97	WBP2 (HGNC:12738, WW domain binding protein 2)
KY21.Chr1.399	0.122713	0.110167	1.11389	0.265328	0.999415	142.694	105.038	193.641	123.854	PIK3R5 (HGNC:30035, phosphoinositide-3-kinase regulatory subunit 5)
KY21.Chr3.1642	0.122604	0.1162	1.05512	0.291372	0.999415	187.804	231.334	231.461	267.203	GNRHR (HGNC:4421, gonadotropin releasing hormone receptor)
KY21.Chr1.827	0.122557	0.0537219	2.28133	0.0225288	NA	2.76182	3.75137	23.4487	19.4955	GIN1 (HGNC:25959, gypsy retrotransposon integrase 1)
KY21.Chr4.907	0.122473	0.0711337	1.72173	0.0851189	0.72691	4163.9	4146.51	4586.1	4550.47	{Groucho1} TLE4 (HGNC:11840, TLE family member 4, transcriptional corepressor)
KY21.Chr14.645	0.122224	0.115571	1.05757	0.290254	0.999415	287.229	248.841	323.743	301.606	RSPH14 (HGNC:13437, radial spoke head 14 homolog)
KY21.Chr5.827	0.122176	0.112435	1.08664	0.277198	0.999415	363.639	393.894	412.243	455.277	NSUN4 (HGNC:31802, NOP2/Sun RNA methyltransferase 4)
KY21.Chr7.699	0.122155	0.103859	1.17616	0.23953	0.999415	121.52	63.7732	147.5	105.505	SLC17A5 (HGNC:10933, solute carrier family 17 member 5)
KY21.Chr11.1236	0.122067	0.0625446	1.95167	0.0509773	0.555013	16334.3	16666.1	17774.1	18401.4	RPLP2 (HGNC:10377, ribosomal protein lateral stalk subunit P2)
KY21.Chr1.1989	0.122042	0.102191	1.19425	0.23238	0.999415	53.3951	93.7842	99.0895	103.211	TECTA (HGNC:11720, tectorin alpha)
KY21.Chr4.203	0.121924	0.0488738	2.49468	0.0126072	NA	0	2.50091	26.4743	16.0551	PPM1B (HGNC:9276, protein phosphatase, Mg2+/Mn2+ dependent 1B)
KY21.Chr9.439	0.121816	0.0972029	1.25321	0.210129	0.999415	938.097	874.069	1026.45	995.416	KLHL12 (HGNC:19360, kelch like family member 12)
KY21.Chr13.236	0.121774	0.100913	1.20673	0.227537	0.999415	806.451	732.767	844.152	881.883	CFB (HGNC:1037, complement factor B)
KY21.Chr9.839	0.121575	0.0936317	1.29843	0.194138	0.988699	1199.55	1100.4	1242.02	1318.81	ODAD4 (HGNC:25280, outer dynein arm docking complex subunit 4)
KY21.Chr9.1126	0.12157	0.116036	1.04769	0.294783	0.999415	220.945	256.343	272.307	286.698	ALPL (HGNC:438, alkaline phosphatase, biomineralization associated)
KY21.Chr9.947	0.121523	0.0794461	1.52963	0.126107	0.85468	2386.21	2543.43	2727.61	2702.99	PAK1IP1 (HGNC:20882, PAK1 interacting protein 1)
KY21.Chr5.635	0.121508	0.0981224	1.23833	0.215595	0.999415	1039.36	947.846	1043.84	1178.9	SPATA17 (HGNC:25184, spermatogenesis associated 17)
KY21.Chr1.2170	0.121439	0.0672981	1.8045	0.0711533	0.667808	8329.64	8804.46	9567.81	9224.8	ZAP70 (HGNC:12858, zeta chain of T cell receptor associated protein kinase 70)
KY21.Chr3.108	0.121398	0.114023	1.06468	0.287021	0.999415	476.874	704.007	603.614	754.589	SELP (HGNC:10721, selectin P)
KY21.Chr10.636	0.121353	0.0966927	1.25504	0.209465	0.999415	930.732	1041.63	1087.72	1107.8	ZNF562 (HGNC:25950, zinc finger protein 562)
KY21.Chr10.1056	0.121256	0.113039	1.0727	0.283406	0.999415	122.441	116.292	139.936	158.257	KLHL12 (HGNC:19360, kelch like family member 12)
KY21.Chr5.960	0.121188	0.103667	1.16902	0.242397	0.999415	1027.4	1101.65	1033.25	1361.24	NFX1 (HGNC:7803, nuclear transcription factor, X-box binding 1)
KY21.Chr11.228	0.121135	0.110046	1.10076	0.271	0.999415	461.223	523.941	520.409	598.626	BBOX1 (HGNC:964, gamma-butyrobetaine hydroxylase 1)
KY21.Chr2.420	0.121128	0.0717642	1.68786	0.0914385	0.746103	14.7297	15.0055	35.5512	32.1102	CNBP (HGNC:13164, CCHC-type zinc finger nucleic acid binding protein)
KY21.Chr13.288	0.121106	0.0992632	1.22005	0.222447	0.999415	805.53	901.579	947.78	956.425	CYP24A1 (HGNC:2602, cytochrome P450 family 24 subfamily A member 1)
KY21.Chr13.83	0.121017	0.0781933	1.54767	0.121702	0.838005	50776.9	62640.3	61520.2	63369.5	HMCN1 (HGNC:19194, hemicentin 1)
KY21.Chr10.1154	0.121013	0.109269	1.10748	0.268087	0.999415	104.028	87.5319	136.91	110.092	UBR5 (HGNC:16806, ubiquitin protein ligase E3 component n-recognin 5)
KY21.Chr11.247	0.120935	0.114167	1.05927	0.289475	0.999415	147.297	123.795	173.218	160.551	CYP3A5 (HGNC:2638, cytochrome P450 family 3 subfamily A member 5)
KY21.Chr5.603	0.120872	0.0835697	1.44636	0.148075	0.914433	1837.53	1961.97	2077.85	2114.69	SYN3 (HGNC:11496, synapsin III)
KY21.Chr11.583	0.120867	0.0752482	1.60624	0.108221	0.797814	3405.32	3600.06	3766.91	3936.94	SELP (HGNC:10721, selectin P)
KY21.Chr13.409	0.120866	0.101982	1.18517	0.235949	0.999415	682.169	685.25	776.075	754.589	C9orf43 (HGNC:23570, chromosome 9 open reading frame 43)
KY21.Chr7.271	0.120846	0.0875557	1.38022	0.16752	0.956228	1568.71	1469.29	1653.51	1711.01	NUP98 (HGNC:8068, nucleoporin 98 and 96 precursor)
KY21.Chr10.357	0.120836	0.113474	1.06488	0.286931	0.999415	117.838	128.797	155.82	149.083	CYP2C8 (HGNC:2622, cytochrome P450 family 2 subfamily C member 8)
KY21.Chr2.104	0.12082	0.0852203	1.41774	0.156266	0.934386	1653.41	1613.09	1782.85	1827.99	TMTC3 (HGNC:26899, transmembrane O-mannosyltransferase targeting cadherins 3)
KY21.Chr1.1685	0.120806	0.101833	1.18631	0.235501	0.999415	686.772	747.773	809.357	794.727	PATL1 (HGNC:26721, PAT1 homolog 1, processing body mRNA decay factor)
KY21.Chr7.1210	0.1208	0.0719931	1.67793	0.0933602	0.752813	3841.69	3853.9	4223.03	4229.37	BICDL1 (HGNC:28095, BICD family like cargo adaptor 1)
KY21.Chr3.57	0.120798	0.111923	1.0793	0.280455	0.999415	411.511	371.385	459.14	434.634	SSPOP (HGNC:21998, SCO-spondin, pseudogene)
KY21.Chr1.1615	0.120733	0.115863	1.04203	0.297396	0.999415	188.724	162.559	223.14	198.395	FBXO9 (HGNC:13588, F-box protein 9)
KY21.Chr11.280	0.120682	0.0655973	1.83974	0.065807	0.642658	12106	11381.6	13018.5	12726	PPAT (HGNC:9238, phosphoribosyl pyrophosphate amidotransferase)
KY21.Chr6.469	0.120679	0.113272	1.0654	0.286697	0.999415	353.513	436.409	474.268	427.754	PRSS8 (HGNC:9491, serine protease 8)
KY21.Chr11.134	0.120616	0.113567	1.06207	0.288203	0.999415	347.068	325.119	400.896	370.414	TMBIM1 (HGNC:23410, transmembrane BAX inhibitor motif containing 1)
KY21.Chr9.46	0.120606	0.0918278	1.31339	0.189051	0.987796	3137.42	4017.71	3733.63	4199.55	CA9 (HGNC:1383, carbonic anhydrase 9)
KY21.Chr5.913	0.120519	0.106192	1.13492	0.256411	0.999415	570.775	536.446	631.601	615.828	KAZALD1 (HGNC:25460, Kazal type serine peptidase inhibitor domain 1)
KY21.Chr13.127	0.120495	0.0557294	2.16215	0.0306064	NA	5.52363	3.75137	31.0127	16.0551	KCTD8 (HGNC:22394, potassium channel tetramerization domain containing 8)
KY21.Chr12.444	0.120462	0.0948362	1.27021	0.204009	0.999245	82.8545	35.0128	84.7177	92.8902	THAP9 (HGNC:23192, THAP domain containing 9)
KY21.Chr9.675	0.120392	0.104267	1.15465	0.248232	0.999415	63.5218	90.0328	114.974	90.5966	TNXB (HGNC:11976, tenascin XB)
KY21.Chr4.663	0.120361	0.11267	1.06826	0.285401	0.999415	365.48	388.892	457.627	402.524	CHST8 (HGNC:15993, carbohydrate sulfotransferase 8)
KY21.Chr11.339	0.120318	0.103198	1.1659	0.243656	0.999415	69.966	97.5356	142.205	83.7159	NGFR (HGNC:7809, nerve growth factor receptor)
KY21.Chr12.1069	0.120297	0.108051	1.11333	0.265566	0.999415	76.4103	101.287	112.705	118.12	SLC15A3 (HGNC:18068, solute carrier family 15 member 3)
KY21.Chr7.241	0.120252	0.113997	1.05487	0.291486	0.999415	165.709	120.044	175.487	177.753	ZCCHC3 (HGNC:16230, zinc finger CCHC-type containing 3)
KY21.Chr4.820	0.120244	0.112009	1.07352	0.283038	0.999415	130.726	101.287	154.307	137.615	TJP1 (HGNC:11827, tight junction protein 1)
KY21.Chr4.36	0.120078	0.113517	1.0578	0.290148	0.999415	342.465	326.369	396.358	370.414	BTN2A2 (HGNC:1137, butyrophilin subfamily 2 member A2)
KY21.Chr6.666	0.120027	0.0741435	1.61885	0.10548	0.795661	4157.46	3867.66	4471.89	4346.34	CSTF2 (HGNC:2484, cleavage stimulation factor subunit 2)
KY21.Chr10.125	0.119925	0.115689	1.03662	0.299914	0.999415	242.119	287.605	310.884	303.9	GIN1 (HGNC:25959, gypsy retrotransposon integrase 1)
KY21.Chr8.1219	0.11986	0.106238	1.12822	0.259228	0.999415	76.4103	91.2833	93.0382	129.588	MEP1A (HGNC:7015, meprin A subunit alpha)
KY21.Chr12.452	0.119774	0.0681431	1.75768	0.0788017	0.699665	13918.6	12922.2	15208.3	14211.1	Pax2/5/8.b (Paired box 2/5/8.b) PAX5 (HGNC:8619, paired box 5)
KY21.Chr8.316	0.119769	0.0600671	1.99392	0.0461607	0.522679	1.68576e+06	1.76972e+06	1.91842e+06	1.86041e+06	SSPOP (HGNC:21998, SCO-spondin, pseudogene)
KY21.Chr3.1085	0.119745	0.111735	1.07168	0.283862	0.999415	395.86	468.921	468.217	516.057	COQ3 (HGNC:18175, coenzyme Q3, methyltransferase)
KY21.Chr9.829	0.119534	0.0661577	1.80681	0.0707926	0.666622	9778.67	9678.53	10342.4	10972.5	RPL28 (HGNC:10330, ribosomal protein L28)
KY21.Chr7.832	0.119416	0.0799171	1.49425	0.13511	0.878978	28.5388	23.7587	64.2947	32.1102	COL11A2 (HGNC:2187, collagen type XI alpha 2 chain)
KY21.Chr9.142	0.119329	0.0904652	1.31906	0.187148	0.985211	1515.32	1374.25	1544.59	1659.41	SPAG6 (HGNC:11215, sperm associated antigen 6)
KY21.Chr1.304	0.119276	0.0820399	1.45388	0.145979	0.909988	1985.75	1959.46	2136.1	2212.16	SVEP1 (HGNC:15985, sushi, von Willebrand factor type A, EGF and pentraxin domain containing 1)
KY21.Chr2.753	0.119181	0.0734682	1.62221	0.104759	0.793074	9131.49	8069.19	9696.4	9185.81	DNAH11 (HGNC:2942, dynein axonemal heavy chain 11)
KY21.Chr4.250	0.119128	0.087256	1.36527	0.172167	0.969349	1440.75	1473.04	1626.28	1590.6	FASN (HGNC:3594, fatty acid synthase)
KY21.Chr2.1368	0.119125	0.0838788	1.4202	0.15555	0.932641	1897.37	2024.49	2101.3	2222.48	BET1L (HGNC:19348, Bet1 golgi vesicular membrane trafficking protein like)
KY21.Chr7.748	0.119056	0.111344	1.06926	0.284953	0.999415	559.728	433.908	549.909	583.717	NOTCH2 (HGNC:7882, notch receptor 2)
KY21.Chr12.574	0.119052	0.108398	1.09828	0.272081	0.999415	558.808	724.014	720.857	723.626	PXDN (HGNC:14966, peroxidasin)
KY21.Chr7.419	0.119051	0.0669124	1.77921	0.075206	0.688021	9070.73	8525.61	9696.4	9575.72	FTH1P19 (HGNC:33525, ferritin heavy chain 1 pseudogene 19)
KY21.Chr10.777	0.119047	0.114378	1.04082	0.297958	0.999415	135.329	138.801	155.82	180.046	ATP8A2 (HGNC:13533, ATPase phospholipid transporting 8A2)
KY21.Chr7.456	0.119021	0.0572322	2.07962	0.0375605	0.46522	9.20606	2.50091	31.0127	20.6423	ITSN2 (HGNC:6184, intersectin 2)
KY21.Chr14.647	0.118986	0.105593	1.12684	0.25981	0.999415	593.791	577.711	630.088	688.076	Otp (orthopedia homeobox) OTP (HGNC:8518, orthopedia homeobox)
KY21.Chr3.1069	0.11892	0.104389	1.13919	0.254622	0.999415	64.4424	100.036	94.5511	126.147	TAF1L (HGNC:18056, TATA-box binding protein associated factor 1 like)
KY21.Chr11.1288	0.118848	0.0738158	1.61006	0.107384	0.797749	3536.05	3452.51	3779.02	3893.36	B3GALT1 (HGNC:916, beta-1,3-galactosyltransferase 1)
KY21.Chr2.734	0.118753	0.103972	1.14216	0.253387	0.999415	628.774	707.758	731.447	764.911	GRIA3 (HGNC:4573, glutamate ionotropic receptor AMPA type subunit 3)
KY21.Chr14.843	0.118737	0.0963935	1.2318	0.218025	0.999415	965.715	979.107	1031.74	1131.88	SPATA18 (HGNC:29579, spermatogenesis associated 18)
KY21.Chr7.687	0.118653	0.0747385	1.58758	0.112382	0.808467	4559.76	4136.51	4791.85	4758.04	ENPP7 (HGNC:23764, ectonucleotide pyrophosphatase/phosphodiesterase 7)
KY21.Chr3.1674	0.118622	0.10839	1.0944	0.273781	0.999415	508.174	470.171	556.717	548.167	Cers-r.d (ceramide synthase-related.d) CERS6 (HGNC:23826, ceramide synthase 6)
KY21.Chr8.326	0.118617	0.061475	1.92952	0.0536662	0.569563	16800.1	17003.7	18537.3	18409.5	RAB3C (HGNC:30269, RAB3C, member RAS oncogene family)
KY21.Chr14.73	0.11857	0.0855454	1.38605	0.165731	0.953351	1681.95	1601.83	1794.2	1830.28	OTOP2 (HGNC:19657, otopetrin 2)
KY21.Chr14.617	0.11849	0.076121	1.55661	0.119564	0.830928	3069.3	2938.57	3336.52	3261.48	L1TD1 (HGNC:25595, LINE1 type transposase domain containing 1)
KY21.Chr3.26	0.118456	0.0916698	1.29221	0.196285	0.992366	1468.37	1508.05	1765.46	1524.09	SRR (HGNC:14398, serine racemase)
KY21.Chr1.1417	0.118455	0.0704207	1.6821	0.0925495	0.748982	11846.4	10890.2	12961.8	11951.9	{Raf1} ARAF (HGNC:646, A-Raf proto-oncogene, serine/threonine kinase)
KY21.Chr9.1106	0.118315	0.0758737	1.55937	0.118908	0.828499	3947.56	3682.59	4323.63	4052.76	NME8 (HGNC:16473, NME/NM23 family member 8)
KY21.Chr7.404	0.118243	0.0733708	1.61158	0.107054	0.797749	4825.81	4793	5039.95	5514.93	RNASEK (HGNC:33911, ribonuclease K)
KY21.Chr8.1062	0.118209	0.062874	1.8801	0.0600945	0.612094	14986.5	15001.7	16709.8	16066.6	GAK (HGNC:4113, cyclin G associated kinase)
KY21.Chr1.1630	0.118171	0.11465	1.0307	0.30268	0.999415	296.435	347.627	391.063	347.478	POM121 (HGNC:19702, POM121 transmembrane nucleoporin)
KY21.Chr2.1264	0.118083	0.11478	1.02878	0.303582	0.999415	353.513	287.605	381.986	357.799	CNBD2 (HGNC:16145, cyclic nucleotide binding domain containing 2)
KY21.Chr2.1270	0.118072	0.0775089	1.52333	0.127675	0.86161	3552.62	3935.18	4005.18	4216.76	PKN2 (HGNC:9406, protein kinase N2)
KY21.Chr14.413	0.117768	0.0624715	1.88515	0.0594094	0.608165	11.0473	6.25228	30.2563	24.0826	TAS1R1 (HGNC:14448, taste 1 receptor member 1)
KY21.Chr2.959	0.117722	0.104924	1.12197	0.261875	0.999415	78.2515	71.276	86.987	113.532	PLEKHG7 (HGNC:33829, pleckstrin homology and RhoGEF domain containing G7)
KY21.Chr6.426	0.117683	0.107038	1.09945	0.271574	0.999415	85.6163	75.0274	102.872	107.798	VIT (HGNC:12697, vitrin)
KY21.Chr6.160	0.11766	0.0932714	1.26148	0.207137	0.999415	1820.04	1494.29	1878.92	1795.88	CCDC146 (HGNC:29296, coiled-coil domain containing 146)
KY21.Chr10.1141	0.117635	0.112476	1.04587	0.295621	0.999415	435.446	373.886	488.64	433.488	TEP1 (HGNC:11726, telomerase associated protein 1)
KY21.Chr2.207	0.117634	0.0753465	1.56124	0.118467	0.827858	8765.09	7607.77	9217.59	8747.73	{Ci-ZF105} ZNF385B (HGNC:26332, zinc finger protein 385B)
KY21.Chr14.228	0.117538	0.0618444	1.90055	0.057361	0.595018	18903.7	18851.9	20258.9	20982.9	RPS14 (HGNC:10387, ribosomal protein S14)
KY21.Chr1.836	0.11751	0.0590229	1.99092	0.0464895	0.522798	4.60303	8.75319	20.423	29.8166	ZBTB40 (HGNC:29045, zinc finger and BTB domain containing 40)
KY21.Chr12.612	0.117395	0.115429	1.01703	0.309138	0.999415	278.944	257.594	298.781	323.395	CTSV (HGNC:2538, cathepsin V)
KY21.Chr2.874	0.117393	0.0644421	1.82169	0.0685027	0.655919	6.44424	15.0055	34.7948	25.2294	GPNMB (HGNC:4462, glycoprotein nmb)
KY21.Chr4.1112	0.117349	0.0847601	1.38449	0.16621	0.953452	2086.09	2383.37	2459.08	2458.72	TNXB (HGNC:11976, tenascin XB)
KY21.Chr5.893	0.11731	0.108268	1.08352	0.278576	0.999415	669.28	535.195	696.652	662.846	ERC1 (HGNC:17072, ELKS/RAB6-interacting/CAST family member 1)
KY21.Chr2.912	0.117299	0.115218	1.01806	0.308651	0.999415	430.843	301.36	422.076	426.607	RIPOR3 (HGNC:16168, RIPOR family member 3)
KY21.Chr7.210	0.117278	0.0578002	2.02902	0.0424559	0.498909	7.36485	5.00182	34.0384	16.0551	SNX19 (HGNC:21532, sorting nexin 19)
KY21.Chr11.496	0.117168	0.0587664	1.99379	0.0461749	0.522679	11.9679	2.50091	31.7692	24.0826	SYNE1 (HGNC:17089, spectrin repeat containing nuclear envelope protein 1)
KY21.Chr2.1336	0.11708	0.0892175	1.3123	0.189418	0.987906	1381.83	1351.74	1464.41	1556.2	SVIP (HGNC:25238, small VCP interacting protein)
KY21.Chr6.233	0.117069	0.115433	1.01417	0.310501	0.999415	161.106	148.804	186.076	186.927	CASP3 (HGNC:1504, caspase 3)
KY21.Chr7.893	0.116996	0.113404	1.03167	0.302225	0.999415	503.571	777.784	699.678	760.323	SLC22A5 (HGNC:10969, solute carrier family 22 member 5)
KY21.Chr7.173	0.116897	0.0880677	1.32735	0.184392	0.983302	1454.56	1435.52	1639.14	1547.02	ACE (HGNC:2707, angiotensin I converting enzyme)
KY21.Chr7.480	0.116889	0.0723916	1.61467	0.106382	0.797199	4141.8	4354.09	4713.94	4586.02	Foxp (forkhead box p) // Ci-ZF255 FOXP4 (HGNC:20842, forkhead box P4)
KY21.Chr1.1520	0.116851	0.114916	1.01684	0.309231	0.999415	293.673	298.859	317.692	365.827	C3orf38 (HGNC:28384, chromosome 3 open reading frame 38)
KY21.Chr2.273	0.116831	0.11539	1.01249	0.311306	0.999415	376.528	536.446	600.588	448.396	DISP3 (HGNC:29251, dispatched RND transporter family member 3)
KY21.Chr5.394	0.116775	0.0893896	1.30636	0.19143	0.988699	1516.24	1480.54	1568.03	1744.27	COL14A1 (HGNC:2191, collagen type XIV alpha 1 chain)
KY21.Chr2.167	0.116662	0.104921	1.11191	0.266177	0.999415	701.501	607.722	717.075	752.296	INS (HGNC:6081, insulin)
KY21.Chr2.501	0.116647	0.10895	1.07065	0.284326	0.999415	81.0133	116.292	120.269	131.881	PDE10A (HGNC:8772, phosphodiesterase 10A)
KY21.Chr9.368	0.11659	0.0722433	1.61385	0.10656	0.797332	5542.97	5670.82	5866.7	6415.16	VIL1 (HGNC:12690, villin 1)
KY21.Chr13.250	0.116549	0.0915308	1.27333	0.202902	0.998053	1397.48	1247.95	1459.11	1467.89	SLC22A4 (HGNC:10968, solute carrier family 22 member 4)
KY21.Chr3.783	0.116466	0.06811	1.70997	0.0872715	0.732967	11.0473	15.0055	24.2051	40.1377	FBXL8 (HGNC:17875, F-box and leucine rich repeat protein 8)
KY21.Chr6.257	0.116396	0.0897855	1.29638	0.194844	0.991227	1443.51	1633.1	1669.39	1723.63	CCDC83 (HGNC:28535, coiled-coil domain containing 83)
KY21.Chr9.859	0.116368	0.100864	1.15372	0.248617	0.999415	832.227	991.611	983.331	1045.87	MTRF1L (HGNC:21051, mitochondrial translation release factor 1 like)
KY21.Chr5.602	0.116364	0.115148	1.01057	0.312224	0.999415	278.023	271.349	309.371	324.542	SPTBN5 (HGNC:15680, spectrin beta, non-erythrocytic 5)
KY21.Chr10.293	0.116326	0.113134	1.02821	0.303851	0.999415	529.348	446.413	633.87	477.066	AKAP9 (HGNC:379, A-kinase anchoring protein 9)
KY21.Chr11.880	0.116171	0.0891911	1.30249	0.192748	0.988699	1344.08	1448.03	1552.91	1524.09	ACHE (HGNC:108, acetylcholinesterase (Cartwright blood group))
KY21.Chr11.262	0.116122	0.0735812	1.57815	0.114531	0.812634	11984.4	10435.1	12573	11980.5	HUNK (HGNC:13326, hormonally up-regulated Neu-associated kinase)
KY21.Chr5.738	0.116077	0.0735073	1.57912	0.114308	0.812267	6587.85	7451.47	7753.94	7610.12	TRIM50 (HGNC:19017, tripartite motif containing 50)
KY21.Chr14.615	0.116057	0.0897248	1.29348	0.195846	0.992366	3231.33	4006.46	3738.17	4245.43	GLIPR2 (HGNC:18007, GLI pathogenesis related 2)
KY21.Chr11.765	0.115941	0.103821	1.11675	0.264103	0.999415	621.409	661.491	698.165	735.094	KCNH1 (HGNC:6250, potassium voltage-gated channel subfamily H member 1)
KY21.Chr8.502	0.115907	0.103322	1.1218	0.261948	0.999415	64.4424	88.7824	83.9613	122.707	DNAH5 (HGNC:2950, dynein axonemal heavy chain 5)
KY21.Chr13.328	0.115892	0.0721226	1.60687	0.108083	0.797814	11299.5	9989.89	11909.7	11389.9	MAGI1 (HGNC:946, membrane associated guanylate kinase, WW and PDZ domain containing 1)
KY21.Chr12.583	0.115796	0.115748	1.00042	0.317106	0.999415	277.102	363.883	406.948	331.423	SSTR2 (HGNC:11331, somatostatin receptor 2)
KY21.Chr12.12	0.115763	0.0992116	1.16683	0.243277	0.999415	59.8394	50.0182	76.3973	77.9819	ABCA12 (HGNC:14637, ATP binding cassette subfamily A member 12)
KY21.Chr14.576	0.115732	0.0998424	1.15915	0.246396	0.999415	47.8715	102.537	102.115	105.505	SLC7A4 (HGNC:11062, solute carrier family 7 member 4)
KY21.Chr4.1154	0.115595	0.102833	1.1241	0.260969	0.999415	708.866	702.756	743.549	833.718	NOMO1 (HGNC:30060, NODAL modulator 1)
KY21.Chr1.262	0.115585	0.0640359	1.805	0.0710747	0.667808	10288.7	10572.6	11387	11376.2	SCN5A (HGNC:10593, sodium voltage-gated channel alpha subunit 5)
KY21.Chr12.47	0.115585	0.114979	1.00527	0.314768	0.999415	165.709	136.3	177.756	188.074	KLHL12 (HGNC:19360, kelch like family member 12)
KY21.Chr8.984	0.115498	0.0689391	1.67536	0.0938644	0.754106	14162.6	13264.8	15638	14331.5	FSIP2 (HGNC:21675, fibrous sheath interacting protein 2)
KY21.Chr4.1046	0.115497	0.0948625	1.21752	0.223407	0.999415	1212.44	1065.39	1276.06	1247.71	C1orf112 (HGNC:25565, chromosome 1 open reading frame 112)
KY21.Chr3.617	0.115393	0.0642472	1.79608	0.0724814	0.676699	12.8885	7.50274	22.6923	35.5506	FKBPL (HGNC:13949, FKBP prolyl isomerase like)
KY21.Chr12.705	0.115385	0.0937708	1.2305	0.21851	0.999415	1223.48	1269.21	1465.92	1285.55	MAMDC4 (HGNC:24083, MAM domain containing 4)
KY21.Chr7.621	0.115376	0.112489	1.02566	0.30505	0.999415	387.575	368.884	453.845	404.818	ALDH1A2 (HGNC:15472, aldehyde dehydrogenase 1 family member A2)
KY21.Chr2.213	0.115365	0.107923	1.06895	0.28509	0.999415	790.8	1047.88	926.6	1138.76	GTF2IRD1 (HGNC:4661, GTF2I repeat domain containing 1)
KY21.Chr5.717	0.115155	0.0618749	1.86109	0.062731	0.627266	70875.6	74047	81105.9	76894.7	CD109 (HGNC:21685, CD109 molecule)
KY21.Chr14.152	0.115028	0.104865	1.09692	0.272677	0.999415	760.42	686.5	875.165	740.828	ATL2 (HGNC:24047, atlastin GTPase 2)
KY21.Chr5.534	0.114948	0.0653968	1.7577	0.0787979	0.699665	53774.4	57037	57961.3	62953.2	MON1A (HGNC:28207, MON1 homolog A, secretory trafficking associated)
KY21.Chr8.159	0.114912	0.106686	1.0771	0.281435	0.999415	79.1721	77.5283	104.384	99.7709	FASTKD5 (HGNC:25790, FAST kinase domains 5)
KY21.Chr5.1016	0.114906	0.115698	0.993151	0.320636	0.999415	330.497	251.342	335.845	339.451	MAGEC1 (HGNC:6812, MAGE family member C1)
KY21.Chr2.1133	0.114886	0.07644	1.50295	0.132852	0.872942	22.0945	20.0073	51.4358	29.8166	COL22A1 (HGNC:22989, collagen type XXII alpha 1 chain)
KY21.Chr12.136	0.114856	0.116	0.990146	0.322103	0.999415	187.804	170.062	201.961	223.625	TECTA (HGNC:11720, tectorin alpha)
KY21.Chr12.654	0.114854	0.113439	1.01248	0.311308	0.999415	348.91	361.382	375.179	435.781	KLHL14 (HGNC:29266, kelch like family member 14)
KY21.Chr11.567	0.114818	0.086876	1.32163	0.186291	0.984777	34.0624	30.0109	46.8973	57.3396	MYH6 (HGNC:7576, myosin heavy chain 6)
KY21.Chr8.934	0.114743	0.0949887	1.20797	0.227059	0.999415	1294.37	1112.91	1351.7	1314.22	SVEP1 (HGNC:15985, sushi, von Willebrand factor type A, EGF and pentraxin domain containing 1)
KY21.Chr1.1743	0.114739	0.112248	1.02219	0.30669	0.999415	372.845	387.641	410.73	452.983	CLCA2 (HGNC:2016, chloride channel accessory 2)
KY21.Chr4.883	0.114707	0.109005	1.05231	0.292659	0.999415	89.2987	110.04	108.166	146.789	CRABP2 (HGNC:2339, cellular retinoic acid binding protein 2)
KY21.Chr11.65	0.114574	0.10996	1.04195	0.297433	0.999415	579.061	762.778	692.87	818.81	GNG10 (HGNC:4402, G protein subunit gamma 10)
KY21.Chr12.1091	0.114547	0.0818232	1.39994	0.161532	0.944888	2945.02	3077.37	3088.42	3524.09	TAF10 (HGNC:11543, TATA-box binding protein associated factor 10)
KY21.Chr11.568	0.114194	0.065165	1.75238	0.0797081	0.70352	20018.6	19097	22039.5	20612.4	ATP2A2 (HGNC:812, ATPase sarcoplasmic/endoplasmic reticulum Ca2+ transporting 2)
KY21.Chr5.910	0.114076	0.0871561	1.30887	0.190577	0.988699	34.983	30.0109	47.6537	57.3396	PLXDC1 (HGNC:20945, plexin domain containing 1)
KY21.Chr14.708	0.114052	0.104967	1.08655	0.277234	0.999415	586.426	653.988	699.678	683.488	CCDC169 (HGNC:34361, coiled-coil domain containing 169)
KY21.Chr9.796	0.113981	0.101084	1.12759	0.259494	0.999415	727.278	804.043	837.344	863.535	RIPK1 (HGNC:10019, receptor interacting serine/threonine kinase 1)
KY21.Chr14.452	0.113861	0.0987368	1.15317	0.248839	0.999415	812.895	804.043	906.177	886.471	CHRAC1 (HGNC:13544, chromatin accessibility complex subunit 1)
KY21.Chr2.1482	0.113813	0.100438	1.13317	0.257145	0.999415	793.562	769.03	903.908	830.278	LKAAEAR1 (HGNC:33718, LKAAEAR motif containing 1)
KY21.Chr3.1466	0.113808	0.0997558	1.14086	0.253927	0.999415	775.15	811.546	855.498	905.966	PRKCB (HGNC:9395, protein kinase C beta)
KY21.Chr7.1202	0.113806	0.114831	0.991076	0.321648	0.999415	142.694	141.302	174.73	167.432	TDP1 (HGNC:18884, tyrosyl-DNA phosphodiesterase 1)
KY21.Chr2.639	0.113728	0.0749496	1.5174	0.129167	0.866337	6739.75	6267.28	6716.91	7516.08	GLIPR2 (HGNC:18007, GLI pathogenesis related 2)
KY21.UAContig7.43	0.113686	0.0565714	2.0096	0.0444737	NA	5.52363	5.00182	20.423	24.0826	GIN1 (HGNC:25959, gypsy retrotransposon integrase 1)
KY21.Chr13.152	0.113603	0.113606	0.999976	0.317322	0.999415	120.599	131.298	148.256	159.404	B3GAT3 (HGNC:923, beta-1,3-glucuronyltransferase 3)
KY21.Chr13.111	0.113585	0.0743533	1.52764	0.126602	0.856695	3561.82	3800.14	4025.61	4018.36	ABHD18 (HGNC:26111, abhydrolase domain containing 18)
KY21.Chr4.1029	0.113564	0.0959322	1.1838	0.236493	0.999415	967.557	936.591	1028.72	1079.13	TRMT10A (HGNC:28403, tRNA methyltransferase 10A)
KY21.Chr14.37	0.11356	0.115833	0.980374	0.326902	0.999415	261.452	256.343	273.82	326.836	ITGB5 (HGNC:6160, integrin subunit beta 5)
KY21.Chr11.409	0.1135	0.115431	0.983269	0.325475	0.999415	296.435	425.155	399.384	428.9	ADRA1A (HGNC:277, adrenoceptor alpha 1A)
KY21.Chr9.844	0.113489	0.0617864	1.8368	0.0662389	0.645104	23022.5	24036.3	25812.4	25425.5	RPL5 (HGNC:10360, ribosomal protein L5)
KY21.Chr4.174	0.113449	0.0921936	1.23056	0.218489	0.999415	40.5066	42.5155	52.9486	72.2479	MBLAC2 (HGNC:33711, metallo-beta-lactamase domain containing 2)
KY21.Chr1.382	0.113435	0.114917	0.987108	0.32359	0.999415	275.261	310.113	329.794	340.597	FBN2 (HGNC:3604, fibrillin 2)
KY21.Chr7.1014	0.113409	0.0962582	1.17817	0.238728	0.999415	923.367	991.611	1074.1	1041.29	UBXN10 (HGNC:26354, UBX domain protein 10)
KY21.Chr11.693	0.11332	0.0832685	1.36089	0.173547	0.969614	2286.78	2583.44	2622.47	2716.75	ACTB (HGNC:132, actin beta)
KY21.Chr5.1021	0.113282	0.0986285	1.14858	0.25073	0.999415	813.815	831.553	929.626	892.205	DNAJB13 (HGNC:30718, DnaJ heat shock protein family (Hsp40) member B13)
KY21.UAContig52.3	0.113282	0.109168	1.03768	0.299419	0.999415	127.044	83.7805	145.987	122.707	LRRCC1 (HGNC:29373, leucine rich repeat and coiled-coil centrosomal protein 1)
KY21.Chr7.642	0.113278	0.0710391	1.59459	0.110804	0.803606	4465.86	4355.34	4869	4760.34	POLR3E (HGNC:30347, RNA polymerase III subunit E)
KY21.Chr4.78	0.113259	0.112477	1.00696	0.313954	0.999415	577.22	437.66	621.768	529.818	JUP (HGNC:6207, junction plakoglobin)
KY21.Chr11.629	0.11318	0.0859218	1.31724	0.187757	0.98653	1796.1	1748.14	1861.52	2035.56	FSTL5 (HGNC:21386, follistatin like 5)
KY21.Chr3.887	0.113147	0.0774	1.46185	0.143783	0.905606	2588.74	2612.2	2819.89	2870.42	MRPS5 (HGNC:14498, mitochondrial ribosomal protein S5)
KY21.Chr3.203	0.113142	0.0699607	1.61723	0.10583	0.79616	18518	17685.2	20908.6	18588.4	Ror (RAR related orphan receptor) RORA (HGNC:10258, RAR related orphan receptor A)
KY21.Chr2.346	0.113049	0.115915	0.975267	0.329428	0.999415	268.817	243.839	320.717	271.79	TMA16 (HGNC:25638, translation machinery associated 16 homolog)
KY21.Chr1.371	0.113028	0.113195	0.998527	0.318024	0.999415	137.17	122.545	139.936	180.046	FBN1 (HGNC:3603, fibrillin 1)
KY21.Chr9.110	0.112992	0.112811	1.00161	0.316534	0.999415	405.066	358.881	458.384	408.258	SLC5A3 (HGNC:11038, solute carrier family 5 member 3)
KY21.Chr5.1017	0.11298	0.108411	1.04215	0.297343	0.999415	96.6636	80.0292	111.948	114.679	HMMR (HGNC:5012, hyaluronan mediated motility receptor)
KY21.Chr11.1124	0.112971	0.0975193	1.15845	0.246681	0.999415	871.814	874.069	989.382	941.517	MUC16 (HGNC:15582, mucin 16, cell surface associated)
KY21.Chr9.1035	0.11297	0.0734982	1.53704	0.124283	0.845826	3827.88	3697.6	4032.41	4191.53	GPX7 (HGNC:4559, glutathione peroxidase 7)
KY21.Chr1.2270	0.112904	0.0967962	1.16641	0.243449	0.999415	60.76	43.766	82.4485	66.514	CUBN (HGNC:2548, cubilin)
KY21.Chr7.466	0.112895	0.0724008	1.55931	0.118923	0.828499	15.6503	18.7568	45.3845	26.3762	COQ3 (HGNC:18175, coenzyme Q3, methyltransferase)
KY21.Chr1.2035	0.11285	0.0970118	1.16326	0.244723	0.999415	1004.38	1146.67	1139.91	1238.54	MOXD1 (HGNC:21063, monooxygenase DBH like 1)
KY21.Chr6.291	0.112659	0.101653	1.10827	0.267746	0.999415	823.021	910.332	890.293	1036.7	CRISPLD2 (HGNC:25248, cysteine rich secretory protein LCCL domain containing 2)
KY21.Chr8.705	0.112477	0.0883274	1.27341	0.202874	0.998053	29.4594	66.2742	53.705	96.3306	DHRS4 (HGNC:16985, dehydrogenase/reductase 4)
KY21.Chr11.15	0.112407	0.0691606	1.6253	0.104098	0.790687	5960	5689.57	6423.42	6278.69	SLC9A3R2 (HGNC:11076, SLC9A3 regulator 2)
KY21.Chr13.55	0.112246	0.107398	1.04514	0.295959	0.999415	94.8224	92.5337	96.0639	146.789	FAM169A (HGNC:29138, family with sequence similarity 169 member A)
KY21.Chr10.362	0.112225	0.112823	0.994703	0.319881	0.999415	397.702	391.393	488.64	403.671	Mnx (motor neuron and pancreas homeobox) MNX1 (HGNC:4979, motor neuron and pancreas homeobox 1)
KY21.Chr2.672	0.112178	0.0597986	1.87593	0.0606652	0.615354	7.36485	7.50274	18.1538	32.1102	SLC7A8 (HGNC:11066, solute carrier family 7 member 8)
KY21.Chr14.308	0.11213	0.104907	1.06885	0.285137	0.999415	718.072	835.305	794.229	938.076	EFEMP2 (HGNC:3219, EGF containing fibulin extracellular matrix protein 2)
KY21.Chr3.1219	0.112094	0.0901406	1.24355	0.213666	0.999415	1684.71	1566.82	1900.1	1674.32	DNAH8 (HGNC:2952, dynein axonemal heavy chain 8)
KY21.Chr3.286	0.111961	0.114483	0.977966	0.328091	0.999415	132.567	141.302	167.166	162.845	CD200 (HGNC:7203, CD200 molecule)
KY21.Chr14.411	0.111875	0.095573	1.17057	0.241772	0.999415	992.413	944.094	1055.95	1083.72	RAN (HGNC:9846, RAN, member RAS oncogene family)
KY21.Chr9.631	0.111782	0.115101	0.971164	0.331466	0.999415	319.45	373.886	347.191	448.396	ZNF682 (HGNC:28857, zinc finger protein 682)
KY21.Chr3.1553	0.111774	0.102575	1.08968	0.275854	0.999415	711.628	660.241	753.383	772.938	HELZ2 (HGNC:30021, helicase with zinc finger 2)
KY21.Chr6.265	0.111724	0.0965602	1.15704	0.247255	0.999415	42.3479	61.2723	68.8332	77.9819	OIT3 (HGNC:29953, oncoprotein induced transcript 3)
KY21.Chr11.122	0.111714	0.107533	1.03889	0.298858	0.999415	584.585	617.725	732.203	608.947	PREX1 (HGNC:32594, phosphatidylinositol-3,4,5-trisphosphate dependent Rac exchange factor 1)
KY21.Chr3.423	0.111689	0.116111	0.961916	0.336092	0.999415	204.374	328.87	300.294	324.542	B3GALT5 (HGNC:920, beta-1,3-galactosyltransferase 5)
KY21.Chr7.1036	0.11165	0.115222	0.968998	0.332546	0.999415	151.9	163.81	204.987	170.872	SERPINB6 (HGNC:8950, serpin family B member 6)
KY21.Chr1.1266	0.111642	0.114751	0.9729	0.330603	0.999415	182.28	202.574	282.897	176.606	BMPR1A (HGNC:1076, bone morphogenetic protein receptor type 1A)
KY21.Chr2.1306	0.111491	0.0636848	1.75067	0.080003	0.70458	17178.5	17573.9	18377.7	19429	RPL10A (HGNC:10299, ribosomal protein L10a)
KY21.Chr4.198	0.111435	0.0622727	1.78947	0.0735389	0.679434	20409.8	20502.5	22761.8	21720.3	ASH1L (HGNC:19088, ASH1 like histone lysine methyltransferase)
KY21.Chr11.414	0.111397	0.0658294	1.69221	0.0906057	0.743835	11250.7	11414.2	11938.4	12732.8	CETN3 (HGNC:1868, centrin 3)
KY21.Chr1.94	0.111392	0.0656732	1.69615	0.0898571	0.741346	10134	9991.14	11241.7	10657.1	KAZN (HGNC:29173, kazrin, periplakin interacting protein)
KY21.Chr10.435	0.111229	0.115425	0.96364	0.335226	0.999415	155.582	153.806	180.782	188.074	SLC7A2 (HGNC:11060, solute carrier family 7 member 2)
KY21.Chr7.912	0.11121	0.101818	1.09224	0.274728	0.999415	78.2515	53.7696	88.4998	90.5966	CFAP52 (HGNC:16053, cilia and flagella associated protein 52)
KY21.Chr12.376	0.111195	0.0652501	1.70414	0.0883543	0.734255	14.7297	7.50274	29.4999	28.6698	PEX11G (HGNC:20208, peroxisomal biogenesis factor 11 gamma)
KY21.Chr11.476	0.110956	0.106067	1.0461	0.295517	0.999415	792.641	967.853	878.19	1086.01	KCNJ5 (HGNC:6266, potassium inwardly rectifying channel subfamily J member 5)
KY21.Chr14.358	0.110868	0.0648305	1.71012	0.0872443	0.732967	16441.1	15546.9	17016.2	17782.2	RPS24 (HGNC:10411, ribosomal protein S24)
KY21.Chr2.469	0.11083	0.0636694	1.7407	0.0817355	0.711694	15220.4	15992.1	16764.3	17169.8	RPL31 (HGNC:10334, ribosomal protein L31)
KY21.Chr6.612	0.110821	0.0668423	1.65795	0.0973277	0.770178	10284.1	9847.34	11265.2	10639.9	CPSF6 (HGNC:13871, cleavage and polyadenylation specific factor 6)
KY21.Chr9.431	0.110814	0.0888602	1.24707	0.212374	0.999415	1333.04	1391.76	1509.03	1480.51	EGFL7 (HGNC:20594, EGF like domain multiple 7)
KY21.Chr2.966	0.110754	0.0958602	1.15537	0.247939	0.999415	1103.81	991.611	1185.29	1127.3	SPATA5 (HGNC:18119, spermatogenesis associated 5)
KY21.Chr7.323	0.110671	0.090682	1.22043	0.222302	0.999415	1243.74	1204.19	1335.06	1356.66	IQCA1 (HGNC:26195, IQ motif containing with AAA domain 1)
KY21.Chr7.319	0.110577	0.0689404	1.60396	0.108723	0.798468	19585	22079.3	22807.2	22541.4	MATN2 (HGNC:6908, matrilin 2)
KY21.Chr11.958	0.110549	0.105664	1.04623	0.295454	0.999415	668.36	795.29	757.921	872.709	NXPE3 (HGNC:28238, neurexophilin and PC-esterase domain family member 3)
KY21.Chr8.1130	0.110435	0.075622	1.46036	0.14419	0.905606	33134.4	29061.8	36127.6	31722.6	MIDN (HGNC:16298, midnolin)
KY21.Chr3.1464	0.110386	0.116232	0.949703	0.342263	0.999415	279.864	242.588	357.781	250.001	FUT5 (HGNC:4016, fucosyltransferase 5)
KY21.Chr6.691	0.110243	0.10765	1.02409	0.305795	0.999415	627.853	532.694	624.037	676.608	LPP (HGNC:6679, LIM domain containing preferred translocation partner in lipoma)
KY21.Chr14.374	0.110219	0.0926775	1.18928	0.23433	0.999415	1178.38	1310.48	1340.36	1395.65	{IRF-like-2} IRF2 (HGNC:6117, interferon regulatory factor 2)
KY21.Chr10.577	0.10986	0.113688	0.966322	0.333883	0.999415	324.053	325.119	366.102	370.414	C2orf16 (HGNC:25275, chromosome 2 open reading frame 16)
KY21.Chr8.562	0.109845	0.11344	0.968303	0.332893	0.999415	371.925	345.126	378.204	436.928	DYNLT5 (HGNC:26882, dynein light chain Tctex-type family member 5)
KY21.Chr3.746	0.109681	0.0800631	1.36993	0.17071	0.968323	26.6976	22.5082	50.6794	35.5506	ITIH2 (HGNC:6167, inter-alpha-trypsin inhibitor heavy chain 2)
KY21.Chr11.1175	0.109582	0.110866	0.98842	0.322947	0.999415	110.473	111.291	116.487	160.551	ECI1 (HGNC:2703, enoyl-CoA delta isomerase 1)
KY21.Chr1.582	0.109569	0.0615089	1.78135	0.0748551	0.687574	24791	23768.7	26422.1	26299.4	TNIK (HGNC:30765, TRAF2 and NCK interacting kinase)
KY21.Chr6.369	0.109549	0.0806929	1.3576	0.17459	0.971568	294951	366028	342609	379390	HMCN1 (HGNC:19194, hemicentin 1)
KY21.Chr4.204	0.109446	0.0660357	1.65738	0.0974435	0.770178	11.9679	12.5046	39.3332	20.6423	SFTPA2 (HGNC:10799, surfactant protein A2)
KY21.Chr1.1566	0.109343	0.109002	1.00313	0.3158	0.999415	586.426	732.767	673.203	802.755	HLA-DRA (HGNC:4947, major histocompatibility complex, class II, DR alpha)
KY21.Chr10.159	0.109268	0.0930461	1.17435	0.240256	0.999415	50.6333	36.2632	65.8075	61.9268	CCZ1 (HGNC:21691, CCZ1 homolog, vacuolar protein trafficking and biogenesis associated)
KY21.Chr9.445	0.109268	0.0678599	1.6102	0.107354	0.797749	12998	14078.9	14301.4	15135.4	ADGRD1 (HGNC:19893, adhesion G protein-coupled receptor D1)
KY21.Chr6.229	0.109156	0.0958798	1.13847	0.254926	0.999415	1146.15	1005.37	1190.59	1182.34	UMOD (HGNC:12559, uromodulin)
KY21.Chr2.218	0.109147	0.0724366	1.5068	0.131862	0.871566	4281.74	4063.98	4572.49	4514.92	NRP2 (HGNC:8005, neuropilin 2)
KY21.Chr3.107	0.109118	0.0787715	1.38525	0.165975	0.953452	17.4915	31.2614	37.8204	49.3121	TNR (HGNC:11953, tenascin R)
KY21.Chr1.867	0.109109	0.11618	0.939141	0.347658	0.999415	210.819	261.345	279.871	264.909	ADGRV1 (HGNC:17416, adhesion G protein-coupled receptor V1)
KY21.Chr8.1344	0.109096	0.0683175	1.5969	0.110287	0.802805	5931.46	5773.35	6424.18	6301.62	SLCO5A1 (HGNC:19046, solute carrier organic anion transporter family member 5A1)
KY21.Chr10.373	0.10907	0.0835741	1.30507	0.191869	0.988699	34.0624	25.0091	57.487	40.1377	CHST14 (HGNC:24464, carbohydrate sulfotransferase 14)
KY21.UAContig4.19	0.10885	0.110313	0.986735	0.323773	0.999415	89.2987	121.294	128.589	133.028	VWF (HGNC:12726, von Willebrand factor)
KY21.Chr8.622	0.108821	0.0907193	1.19953	0.230321	0.999415	1322.91	1230.45	1404.65	1399.09	RIBC2 (HGNC:13241, RIB43A domain with coiled-coils 2)
KY21.Chr9.932	0.108737	0.0696665	1.56083	0.118565	0.827858	24409.9	21741.7	24386.6	25806.3	BCO1 (HGNC:13815, beta-carotene oxygenase 1)
KY21.Chr13.178	0.108717	0.0755994	1.43806	0.150417	0.921331	3816.83	3532.54	3935.59	4076.85	ZNF20 (HGNC:12992, zinc finger protein 20)
KY21.Chr6.581	0.108692	0.115265	0.942981	0.345691	0.999415	179.518	142.552	188.346	196.102	CCDC80 (HGNC:30649, coiled-coil domain containing 80)
KY21.Chr8.805	0.108689	0.115483	0.941171	0.346617	0.999415	289.07	256.343	299.538	326.836	DYNLT5 (HGNC:26882, dynein light chain Tctex-type family member 5)
KY21.Chr7.559	0.108661	0.110486	0.983482	0.32537	0.999415	450.176	417.652	502.255	471.332	OIT3 (HGNC:29953, oncoprotein induced transcript 3)
KY21.Chr11.506	0.108599	0.0869879	1.24843	0.211872	0.999415	42.3479	27.51	46.8973	64.2204	BMP10 (HGNC:20869, bone morphogenetic protein 10)
KY21.Chr3.1034	0.108584	0.112834	0.962333	0.335882	0.999415	343.386	371.385	404.679	401.377	NXPE3 (HGNC:28238, neurexophilin and PC-esterase domain family member 3)
KY21.Chr1.499	0.108553	0.0665343	1.63154	0.102776	0.78649	7259.9	7130.1	7725.2	7908.28	SF3B4 (HGNC:10771, splicing factor 3b subunit 4)
KY21.Chr2.1356	0.108515	0.0800846	1.355	0.175417	0.971588	34.983	17.5064	42.3589	50.4589	ADAMTSL1 (HGNC:14632, ADAMTS like 1)
KY21.Chr14.1	0.108381	0.108507	0.998838	0.317873	0.999415	515.539	482.676	580.165	534.405	LANCL2 (HGNC:6509, LanC like 2)
KY21.Chr10.1116	0.108317	0.0903049	1.19946	0.23035	0.999415	47.8715	37.5137	80.9357	47.0185	CLEC3B (HGNC:11891, C-type lectin domain family 3 member B)
KY21.Chr4.1132	0.108311	0.0804744	1.34591	0.178332	0.976539	2133.04	2207.05	2368.31	2365.83	RABL3 (HGNC:18072, RAB, member of RAS oncogene family like 3)
KY21.Chr2.650	0.108248	0.0946935	1.14315	0.252978	0.999415	994.254	1052.88	1139.91	1108.95	AGMAT (HGNC:18407, agmatinase)
KY21.Chr12.179	0.108127	0.0595911	1.81447	0.0696049	0.662458	33211.8	33577.2	36089.8	36308.6	FRAS1 (HGNC:19185, Fraser extracellular matrix complex subunit 1)
KY21.Chr7.416	0.108095	0.0698028	1.54858	0.121483	0.836904	5274.15	5289.43	5872	5605.52	LCORL (HGNC:30776, ligand dependent nuclear receptor corepressor like)
KY21.Chr14.25	0.107982	0.0943053	1.14502	0.252199	0.999415	1126.82	1031.63	1189.83	1184.64	HSPA6 (HGNC:5239, heat shock protein family A (Hsp70) member 6)
KY21.Chr3.973	0.107968	0.108678	0.993466	0.320483	0.999415	647.186	825.301	897.1	740.828	CDO1 (HGNC:1795, cysteine dioxygenase type 1)
KY21.Chr7.1	0.107968	0.111111	0.971713	0.331193	0.999415	147.297	95.0346	154.307	146.789	PYROXD2 (HGNC:23517, pyridine nucleotide-disulphide oxidoreductase domain 2)
KY21.Chr13.257	0.107948	0.114288	0.944521	0.344904	0.999415	152.821	136.3	192.884	153.67	HORMAD1 (HGNC:25245, HORMA domain containing 1)
KY21.Chr1.2176	0.107932	0.0796253	1.3555	0.175258	0.971568	2235.23	2278.33	2447.74	2473.63	MKRN2OS (HGNC:40375, MKRN2 opposite strand)
KY21.Chr12.112	0.107891	0.0775565	1.39112	0.164189	0.949024	2625.57	2723.49	2881.16	2946.11	DNPH1 (HGNC:21218, 2'-deoxynucleoside 5'-phosphate N-hydrolase 1)
KY21.Chr9.792	0.107856	0.0671501	1.6062	0.108231	0.797814	19543.5	18041.6	21035.7	19775.3	PPP1R9A (HGNC:14946, protein phosphatase 1 regulatory subunit 9A)
KY21.Chr11.1140	0.107826	0.0913431	1.18045	0.237823	0.999415	1183.9	1169.18	1304.05	1276.38	CCDC65 (HGNC:29937, coiled-coil domain containing 65)
KY21.Chr14.107	0.107823	0.100714	1.07059	0.284355	0.999415	794.483	925.337	931.139	966.746	NOTCH1 (HGNC:7881, notch receptor 1)
KY21.Chr1.529	0.107786	0.0911351	1.1827	0.236928	0.999415	1356.05	1415.52	1599.8	1434.64	Hmbox1-r (homeobox containing 1-related) HMBOX1 (HGNC:26137, homeobox containing 1)
KY21.Chr3.621	0.10768	0.0649533	1.65781	0.0973553	0.770178	11.9679	10.0036	32.5256	22.9359	UHRF2 (HGNC:12557, ubiquitin like with PHD and ring finger domains 2)
KY21.Chr4.1197	0.107679	0.0688009	1.56508	0.117564	0.824688	15340.1	16634.8	16687.9	18042.5	RPS15 (HGNC:10388, ribosomal protein S15)
KY21.Chr4.692	0.107669	0.115653	0.93097	0.351869	0.999415	365.48	265.097	359.294	365.827	TTC16 (HGNC:26536, tetratricopeptide repeat domain 16)
KY21.Chr5.657	0.107666	0.0928913	1.15906	0.246433	0.999415	1252.02	1210.44	1422.05	1278.67	TMCO3 (HGNC:20329, transmembrane and coiled-coil domains 3)
KY21.Chr8.223	0.107618	0.0727546	1.47919	0.139089	0.895297	29.4594	10.0036	39.3332	41.2845	C3orf84 (HGNC:44666, chromosome 3 open reading frame 84)
KY21.Chr9.763	0.107456	0.093353	1.15107	0.249702	0.999415	1184.82	1146.67	1221.6	1341.75	TIMM9 (HGNC:11819, translocase of inner mitochondrial membrane 9)
KY21.Chr3.974	0.107446	0.0824721	1.30281	0.19264	0.988699	32.2212	25.0091	37.064	59.6332	FAM172A (HGNC:25365, family with sequence similarity 172 member A)
KY21.Chr9.845	0.107441	0.101193	1.06174	0.288354	0.999415	803.689	754.025	819.947	904.819	CCDC190 (HGNC:28736, coiled-coil domain containing 190)
KY21.Chr4.429	0.10734	0.0728485	1.47347	0.140624	0.899074	3616.14	3598.81	3913.66	3931.2	MED23 (HGNC:2372, mediator complex subunit 23)
KY21.UAContig1.106	0.107292	0.116125	0.92393	0.355523	0.999415	214.501	243.839	261.717	266.056	GFAP (HGNC:4235, glial fibrillary acidic protein)
KY21.Chr12.404	0.107279	0.0551408	1.94554	0.0517101	NA	5.52363	5.00182	28.7435	14.9083	FIGN (HGNC:13285, fidgetin, microtubule severing factor)
KY21.Chr10.397	0.107276	0.0855998	1.25323	0.210123	0.999415	1908.42	1733.13	2000.7	1981.66	CLHC1 (HGNC:26453, clathrin heavy chain linker domain containing 1)
KY21.Chr12.998	0.107274	0.0775115	1.38397	0.166367	0.953452	3704.52	3996.46	4007.45	4379.6	TNR (HGNC:11953, tenascin R)
KY21.UAContig1.104	0.107249	0.0832506	1.28827	0.197653	0.992398	3080.35	3617.57	3553.61	3753.45	SLC22A13 (HGNC:8494, solute carrier family 22 member 13)
KY21.Chr2.529	0.107171	0.0619483	1.73	0.0836303	0.718947	38156.3	39205.5	40767.4	43080.4	RPS3A (HGNC:10421, ribosomal protein S3A)
KY21.Chr12.1060	0.107143	0.0614535	1.74349	0.0812487	0.709273	27601.6	28469.1	29847.9	30914.1	SYNCRIP (HGNC:16918, synaptotagmin binding cytoplasmic RNA interacting protein)
KY21.Chr1.66	0.107121	0.0660643	1.62146	0.104919	0.793108	7520.43	7523.99	8059.53	8263.79	KLHL3 (HGNC:6354, kelch like family member 3)
KY21.Chr10.826	0.107113	0.0987284	1.08493	0.277953	0.999415	1051.33	1227.95	1170.16	1341.75	ALOX5 (HGNC:435, arachidonate 5-lipoxygenase)
KY21.Chr4.611	0.1071	0.0832064	1.28716	0.198037	0.992398	3034.32	3361.23	3269.2	3712.17	HIP1 (HGNC:4913, huntingtin interacting protein 1)
KY21.UAContig4.18	0.107037	0.108937	0.98256	0.325824	0.999415	100.346	85.031	124.051	108.945	SSPOP (HGNC:21998, SCO-spondin, pseudogene)
KY21.Chr9.799	0.10695	0.11478	0.931784	0.351448	0.999415	144.535	147.554	186.833	160.551	SORL1 (HGNC:11185, sortilin related receptor 1)
KY21.Chr9.43	0.106866	0.115895	0.922092	0.35648	0.999415	182.28	206.325	198.179	259.175	TBL3 (HGNC:11587, transducin beta like 3)
KY21.Chr1.534	0.106812	0.0678588	1.57404	0.115479	0.816916	11619	11669.3	12063.2	13214.5	RPL22L1 (HGNC:27610, ribosomal protein L22 like 1)
KY21.Chr1.108	0.106764	0.115428	0.924942	0.354996	0.999415	266.976	261.345	307.102	295.872	CYB5D1 (HGNC:26516, cytochrome b5 domain containing 1)
KY21.Chr4.795	0.106727	0.101128	1.05537	0.291256	0.999415	63.5218	57.521	77.9101	84.8626	OR2S2 (HGNC:8276, olfactory receptor family 2 subfamily S member 2)
KY21.Chr4.153	0.106668	0.0857872	1.2434	0.21372	0.999415	34.983	27.51	46.8973	52.7525	FRRS1 (HGNC:27622, ferric chelate reductase 1)
KY21.Chr2.871	0.106628	0.11409	0.934597	0.349996	0.999415	432.685	347.627	481.076	402.524	TOP2A (HGNC:11989, DNA topoisomerase II alpha)
KY21.Chr7.670	0.106613	0.0654191	1.6297	0.103166	0.787393	13768.6	14702.9	15184.1	15684.7	RPS12 (HGNC:10385, ribosomal protein S12)
KY21.Chr14.430	0.106593	0.108089	0.986166	0.324051	0.999415	546.84	493.93	561.255	600.919	CDC42BPB (HGNC:1738, CDC42 binding protein kinase beta)
KY21.UAContig2.70	0.106566	0.114372	0.931745	0.351468	0.999415	152.821	145.053	154.307	204.129	GGT7 (HGNC:4259, gamma-glutamyltransferase 7)
KY21.UAContig15.4	0.106544	0.0570188	1.86858	0.0616809	0.622456	11.0473	2.50091	22.6923	27.523	GIN1 (HGNC:25959, gypsy retrotransposon integrase 1)
KY21.Chr11.48	0.106525	0.116214	0.91663	0.359337	0.999415	306.562	216.329	306.345	300.46	CUBN (HGNC:2548, cubilin)
KY21.Chr1.92	0.106512	0.114307	0.931806	0.351437	0.999415	126.123	165.06	173.218	174.312	FBN1 (HGNC:3603, fibrillin 1)
KY21.Chr12.13	0.106445	0.109137	0.975329	0.329397	0.999415	88.3781	110.04	108.923	139.909	RAB32 (HGNC:9772, RAB32, member RAS oncogene family)
KY21.Chr4.1145	0.106425	0.0942445	1.12924	0.258796	0.999415	49.7127	45.0164	55.2178	81.4223	LOXL1 (HGNC:6665, lysyl oxidase like 1)
KY21.Chr4.713	0.10637	0.11179	0.951514	0.341344	0.999415	452.017	477.674	463.678	582.571	IGSF21 (HGNC:28246, immunoglobin superfamily member 21)
KY21.Chr10.67	0.106368	0.112095	0.948912	0.342665	0.999415	426.24	372.636	435.691	464.451	NOD1 (HGNC:16390, nucleotide binding oligomerization domain containing 1)
KY21.Chr11.70	0.106367	0.108824	0.977415	0.328364	0.999415	533.951	502.683	537.806	621.562	GABRR2 (HGNC:4091, gamma-aminobutyric acid type A receptor subunit rho2)
KY21.Chr7.1028	0.106298	0.0939115	1.1319	0.257677	0.999415	62.6012	36.2632	64.2947	79.1287	MAST1 (HGNC:19034, microtubule associated serine/threonine kinase 1)
KY21.Chr11.91	0.106265	0.0669043	1.58832	0.112215	0.808467	13429.8	12997.2	13759.1	14907.2	RPS25 (HGNC:10413, ribosomal protein S25)
KY21.Chr8.1075	0.106199	0.10869	0.977077	0.328531	0.999415	81.0133	111.291	125.564	114.679	KLHL13 (HGNC:22931, kelch like family member 13)
KY21.Chr7.598	0.106151	0.112544	0.943194	0.345582	0.999415	108.631	125.046	138.423	145.643	MRC2 (HGNC:16875, mannose receptor C type 2)
KY21.Chr9.740	0.106107	0.11598	0.914868	0.360261	0.999415	220.025	172.563	213.307	248.854	GCC2 (HGNC:23218, GRIP and coiled-coil domain containing 2)
KY21.Chr1.1120	0.105979	0.108178	0.979677	0.327245	0.999415	117.838	77.5283	129.346	118.12	MFGE8 (HGNC:7036, milk fat globule EGF and factor V/VIII domain containing)
KY21.Chr12.44	0.105976	0.0745998	1.4206	0.155433	0.932641	6725.02	5935.91	6996.02	6767.22	VPS4A (HGNC:13488, vacuolar protein sorting 4 homolog A)
KY21.Chr3.1403	0.105897	0.11328	0.93483	0.349876	0.999415	394.019	488.928	448.55	547.02	NGB (HGNC:14077, neuroglobin)
KY21.UAContig6.4	0.105781	0.0900665	1.17447	0.240205	0.999415	45.1097	32.5119	63.5383	52.7525	APEX1 (HGNC:587, apurinic/apyrimidinic endodeoxyribonuclease 1)
KY21.Chr14.321	0.105766	0.0984756	1.07404	0.282806	0.999415	46.9509	70.0255	72.6152	87.1562	ATL2 (HGNC:24047, atlastin GTPase 2)
KY21.Chr10.515	0.105743	0.102183	1.03485	0.30074	0.999415	679.407	744.021	783.639	786.7	HCN2 (HGNC:4846, hyperpolarization activated cyclic nucleotide gated potassium and sodium channel 2)
KY21.Chr14.70	0.105738	0.0852773	1.23993	0.215	0.999415	1790.58	1685.61	1932.62	1861.24	NOD1 (HGNC:16390, nucleotide binding oligomerization domain containing 1)
KY21.Chr4.485	0.105721	0.104494	1.01174	0.311661	0.999415	598.394	653.988	686.062	699.543	FAM227B (HGNC:26543, family with sequence similarity 227 member B)
KY21.Chr3.251	0.105717	0.0725056	1.45806	0.144825	0.907166	4206.25	4274.06	4728.31	4474.78	CUL2 (HGNC:2552, cullin 2)
KY21.Chr6.640	0.105709	0.0994188	1.06327	0.287661	0.999415	1648.8	2114.52	1881.19	2262.62	SLC16A9 (HGNC:23520, solute carrier family 16 member 9)
KY21.Chr9.574	0.1057	0.108758	0.971882	0.331109	0.999415	498.048	466.42	524.947	551.607	GABRB3 (HGNC:4083, gamma-aminobutyric acid type A receptor subunit beta3)
KY21.UAContig4.14	0.105683	0.0962387	1.09813	0.272148	0.999415	1333.04	1340.49	1611.15	1319.96	RRBP1 (HGNC:10448, ribosome binding protein 1)
KY21.Chr1.1310	0.105646	0.0826224	1.27865	0.201019	0.994331	2216.82	2303.34	2351.67	2576.84	PSMA3 (HGNC:9532, proteasome 20S subunit alpha 3)
KY21.Chr11.135	0.105633	0.116234	0.908795	0.363458	0.999415	223.707	202.574	262.474	230.505	UBB (HGNC:12463, ubiquitin B)
KY21.Chr4.629	0.105606	0.11614	0.909301	0.363191	0.999415	284.467	237.587	334.333	266.056	LRRC69 (HGNC:34303, leucine rich repeat containing 69)
KY21.Chr4.696	0.105605	0.100059	1.05543	0.291227	0.999415	893.908	1072.89	1112.68	1049.32	SYT7 (HGNC:11514, synaptotagmin 7)
KY21.Chr3.438	0.105576	0.0657053	1.60681	0.108096	0.797814	11282	10796.4	11697.1	12231.7	C12orf42 (HGNC:24729, chromosome 12 open reading frame 42)
KY21.Chr1.1204	0.10555	0.114643	0.920687	0.357214	0.999415	154.662	142.552	195.153	158.257	ANXA2R (HGNC:33463, annexin A2 receptor)
KY21.Chr12.98	0.105546	0.0594695	1.7748	0.0759311	0.690168	35714.9	36163.2	38790.1	38972.6	RPS4X (HGNC:10424, ribosomal protein S4 X-linked)
KY21.Chr1.1763	0.105526	0.0949125	1.11183	0.266213	0.999415	1186.66	1054.13	1251.86	1208.72	RAB44 (HGNC:21068, RAB44, member RAS oncogene family)
KY21.Chr4.848	0.105516	0.109114	0.967026	0.333531	0.999415	677.566	572.709	627.819	771.791	WFDC1 (HGNC:15466, WAP four-disulfide core domain 1)
KY21.Chr2.1415	0.105505	0.0906199	1.16426	0.244319	0.999415	1664.45	1459.28	1762.43	1657.12	LRP4 (HGNC:6696, LDL receptor related protein 4)
KY21.Chr8.572	0.105363	0.114412	0.920905	0.3571	0.999415	161.106	131.298	161.871	189.221	PODN (HGNC:23174, podocan)
KY21.Chr1.1877	0.105344	0.056253	1.87267	0.0611134	NA	6.44424	5.00182	23.4487	19.4955	BBS4 (HGNC:969, Bardet-Biedl syndrome 4)
KY21.Chr12.566	0.105343	0.0718253	1.46665	0.14247	0.903656	5175.64	4821.76	5370.5	5483.96	NUP188 (HGNC:17859, nucleoporin 188)
KY21.Chr1.241	0.105262	0.106193	0.991228	0.321574	0.999415	146.376	71.276	140.692	139.909	MKX (HGNC:23729, mohawk homeobox)
KY21.Chr14.473	0.105229	0.111946	0.939997	0.347219	0.999415	759.5	518.939	716.319	722.479	CNBD2 (HGNC:16145, cyclic nucleotide binding domain containing 2)
KY21.Chr10.504	0.105116	0.111276	0.944644	0.344841	0.999415	96.6636	140.051	149.012	139.909	ABCA12 (HGNC:14637, ATP binding cassette subfamily A member 12)
KY21.Chr2.539	0.105095	0.0947093	1.10966	0.267145	0.999415	1301.74	1145.42	1395.57	1288.99
KY21.Chr9.1016	0.105095	0.102846	1.02187	0.306844	0.999415	75.4897	67.5246	110.436	76.8351	FBN2 (HGNC:3604, fibrillin 2)
KY21.Chr2.588	0.105046	0.0877986	1.19644	0.231524	0.999415	1547.54	1578.08	1634.6	1780.97	MCTS1 (HGNC:23357, MCTS1 re-initiation and release factor)
KY21.Chr7.1034	0.105037	0.103298	1.01683	0.309235	0.999415	69.0454	67.5246	80.9357	98.6242	SMKR1 (HGNC:43561, small lysine rich protein 1)
KY21.Chr11.166	0.105036	0.107132	0.980439	0.32687	0.999415	571.696	537.696	584.704	650.231	PDCD2L (HGNC:28194, programmed cell death 2 like)
KY21.Chr5.72	0.105005	0.06515	1.61174	0.107019	0.797749	17726.3	16548.5	18890.5	18227.1	PTPRD (HGNC:9668, protein tyrosine phosphatase receptor type D)
KY21.Chr11.170	0.104982	0.0735954	1.42647	0.153733	0.929884	3711.88	3637.58	3906.85	4074.55	ITLN1 (HGNC:18259, intelectin 1)
KY21.Chr5.902	0.10498	0.11342	0.92559	0.354659	0.999415	312.085	165.06	341.897	233.946	AQP8 (HGNC:642, aquaporin 8)
KY21.Chr3.1039	0.104955	0.0660229	1.58968	0.111907	0.808467	12966.7	12100.7	13762.9	13389.9	{Ci-ZF145} TSHZ1 (HGNC:10669, teashirt zinc finger homeobox 1)
KY21.Chr2.472	0.104944	0.0649908	1.61475	0.106364	0.797199	33148.2	36323.2	37365.1	37852.2	RPS3 (HGNC:10420, ribosomal protein S3)
KY21.Chr1.1377	0.10489	0.105941	0.990082	0.322134	0.999415	72.7278	93.7842	93.0382	120.413	MIB2 (HGNC:30577, MIB E3 ubiquitin protein ligase 2)
KY21.Chr8.706	0.104812	0.071234	1.47138	0.141189	0.900253	12.8885	21.2577	26.4743	43.5781	BDH2 (HGNC:32389, 3-hydroxybutyrate dehydrogenase 2)
KY21.Chr1.1711	0.104786	0.106757	0.981541	0.326326	0.999415	663.757	557.703	689.088	668.58
KY21.Chr4.370	0.104685	0.0726156	1.44164	0.149405	0.917737	12857.2	11941.9	14252.2	12649.1	{capicua} CIC (HGNC:14214, capicua transcriptional repressor)
KY21.Chr4.369	0.104674	0.113668	0.920873	0.357116	0.999415	142.694	128.797	144.474	183.487	FAM135A (HGNC:21084, family with sequence similarity 135 member A)
KY21.Chr6.584	0.104665	0.0718211	1.4573	0.145034	0.907674	4074.6	4226.54	4505.92	4495.43	{Tak1/MAPKKK7} MAP3K7 (HGNC:6859, mitogen-activated protein kinase kinase kinase 7)
KY21.Chr10.76	0.104604	0.107524	0.972845	0.33063	0.999415	586.426	658.99	632.357	752.296	ARSA (HGNC:713, arylsulfatase A)
KY21.Chr10.897	0.104578	0.0843712	1.23949	0.215162	0.999415	2989.21	2603.45	3176.16	2919.73	NME5 (HGNC:7853, NME/NM23 family member 5)
KY21.Chr12.153	0.104575	0.0989319	1.05705	0.290491	0.999415	844.195	819.049	943.998	884.177	PPT1 (HGNC:9325, palmitoyl-protein thioesterase 1)
KY21.Chr9.503	0.104555	0.0923933	1.13163	0.257789	0.999415	1564.11	1428.02	1746.55	1526.38	DTX3L (HGNC:30323, deltex E3 ubiquitin ligase 3L)
KY21.Chr3.1346	0.104552	0.0926748	1.12815	0.259255	0.999415	1092.76	1147.92	1225.38	1225.92	Cers-r.f (ceramide synthase-related.d) CERS5 (HGNC:23749, ceramide synthase 5)
KY21.Chr13.28	0.104448	0.06432	1.62388	0.104402	0.791649	9.20606	12.5046	31.0127	22.9359	CCDC186 (HGNC:24349, coiled-coil domain containing 186)
KY21.Chr8.1324	0.104432	0.0706495	1.47817	0.139361	0.895424	18.4121	12.5046	30.2563	34.4038	DNAH2 (HGNC:2948, dynein axonemal heavy chain 2)
KY21.Chr1.1379	0.10442	0.0702166	1.48712	0.136983	0.88688	22.0945	12.5046	23.4487	50.4589	OIT3 (HGNC:29953, oncoprotein induced transcript 3)
KY21.Chr5.378	0.104348	0.0680047	1.53442	0.124927	0.848705	14262.9	15228.1	15346	16598.7	ASGR2 (HGNC:743, asialoglycoprotein receptor 2)
KY21.Chr14.207	0.104346	0.114612	0.910427	0.362597	0.999415	323.133	290.106	358.538	336.01	M6PR (HGNC:6752, mannose-6-phosphate receptor, cation dependent)
KY21.Chr12.525	0.104334	0.0631108	1.65318	0.0982938	0.774282	11.0473	10.0036	36.3076	18.3487	COMT (HGNC:2228, catechol-O-methyltransferase)
KY21.Chr14.257	0.104165	0.0992011	1.05004	0.293699	0.999415	848.798	929.089	933.408	1021.79	B3GALT6 (HGNC:17978, beta-1,3-galactosyltransferase 6)
KY21.Chr6.638	0.104126	0.0829423	1.2554	0.209334	0.999415	2006	1983.22	2100.55	2245.42	AEN (HGNC:25722, apoptosis enhancing nuclease)
KY21.Chr5.1001	0.104063	0.108774	0.956689	0.338724	0.999415	82.8545	110.04	111.192	129.588	CLEC4C (HGNC:13258, C-type lectin domain family 4 member C)
KY21.Chr10.736	0.104036	0.0930723	1.1178	0.263653	0.999415	1344.08	1568.07	1645.19	1535.56	PXYLP1 (HGNC:26303, 2-phosphoxylose phosphatase 1)
KY21.Chr8.1186	0.103989	0.0662395	1.5699	0.116438	0.819516	8859.91	8796.96	9800.03	9307.37	CCDC66 (HGNC:27709, coiled-coil domain containing 66)
KY21.Chr3.655	0.103954	0.0780421	1.33203	0.182852	0.98112	2566.65	2492.16	2741.22	2755.74	N4BP3 (HGNC:29852, NEDD4 binding protein 3)
KY21.Chr12.527	0.10384	0.0722287	1.43766	0.150531	0.921397	13.8091	25.0091	25.7179	51.6057	COMT (HGNC:2228, catechol-O-methyltransferase)
KY21.Chr12.21	0.103835	0.0599956	1.73071	0.0835038	0.718294	28461.4	28052.7	30570.2	30501.2	RPS8 (HGNC:10441, ribosomal protein S8)
KY21.Chr8.1015	0.10383	0.0888377	1.16876	0.2425	0.999415	43.2685	35.0128	72.6152	44.7249	PSME3 (HGNC:9570, proteasome activator subunit 3)
KY21.Chr3.1630	0.103791	0.102146	1.0161	0.30958	0.999415	725.437	819.049	881.972	816.516	DCTN6 (HGNC:16964, dynactin subunit 6)
KY21.Chr6.665	0.10379	0.0868752	1.1947	0.232204	0.999415	1551.22	1680.61	1751.84	1769.5	FAM241B (HGNC:23519, family with sequence similarity 241 member B)
KY21.Chr1.1404	0.103602	0.105564	0.981416	0.326388	0.999415	624.171	565.206	664.883	652.525	GUCY2F (HGNC:4691, guanylate cyclase 2F, retinal)
KY21.Chr1.100	0.103534	0.0906352	1.14232	0.253322	0.999415	1360.66	1491.79	1500.71	1614.68	EFCAB12 (HGNC:28061, EF-hand calcium binding domain 12)
KY21.Chr14.277	0.103504	0.111848	0.925399	0.354759	0.999415	119.679	127.546	124.807	177.753	LBP (HGNC:6517, lipopolysaccharide binding protein)
KY21.Chr9.254	0.103443	0.109818	0.941946	0.34622	0.999415	87.4575	118.793	132.371	121.56
KY21.Chr4.43	0.103405	0.10466	0.988007	0.323149	0.999415	81.0133	66.2742	90.0126	100.918	HEXB (HGNC:4879, hexosaminidase subunit beta)
KY21.Chr1.1915	0.103388	0.0908994	1.13739	0.255376	0.999415	2387.13	1944.46	2427.31	2308.49	ARHGEF26 (HGNC:24490, Rho guanine nucleotide exchange factor 26)
KY21.Chr11.1244	0.103354	0.076318	1.35426	0.175653	0.971588	14911	12849.7	15789.3	14336.1	Jag (jagged) JAG1 (HGNC:6188, jagged canonical Notch ligand 1)
KY21.Chr14.32	0.103351	0.107712	0.959517	0.337298	0.999415	76.4103	101.287	110.436	112.386	FUT7 (HGNC:4018, fucosyltransferase 7)
KY21.Chr10.386	0.103341	0.116232	0.889096	0.373951	0.999415	211.739	201.323	241.294	235.092	VEGFC (HGNC:12682, vascular endothelial growth factor C)
KY21.Chr2.257	0.103337	0.0842424	1.22666	0.219949	0.999415	4217.29	3588.81	4480.21	4018.36	CORIN (HGNC:19012, corin, serine peptidase)
KY21.Chr1.2061	0.103336	0.115421	0.8953	0.370627	0.999415	224.628	161.309	202.717	254.588	ATAT1 (HGNC:21186, alpha tubulin acetyltransferase 1)
KY21.Chr8.723	0.103307	0.0932601	1.10773	0.267977	0.999415	1263.07	1177.93	1274.55	1400.23	MED28 (HGNC:24628, mediator complex subunit 28)
KY21.UAContig52.2	0.103301	0.0709457	1.45605	0.145378	0.90903	8232.98	9173.34	9511.84	9334.89	TMTC3 (HGNC:26899, transmembrane O-mannosyltransferase targeting cadherins 3)
KY21.Chr7.599	0.103299	0.0853407	1.21043	0.226114	0.999415	31.3006	30.0109	51.4358	44.7249	LRRC8D (HGNC:16992, leucine rich repeat containing 8 VRAC subunit D)
KY21.Chr3.1445	0.103265	0.0987645	1.04557	0.295761	0.999415	51.5539	60.0219	68.8332	82.5691	NPSR1 (HGNC:23631, neuropeptide S receptor 1)
KY21.Chr9.798	0.10326	0.115095	0.89717	0.369628	0.999415	297.356	311.364	375.935	311.928	LRP1B (HGNC:6693, LDL receptor related protein 1B)
KY21.Chr13.106	0.103235	0.0605416	1.70519	0.0881592	0.734255	22128.6	22010.5	23930.5	23751.2	PA2G4 (HGNC:8550, proliferation-associated 2G4)
KY21.Chr1.912	0.103195	0.0959677	1.07531	0.282237	0.999415	1086.31	1230.45	1207.98	1330.28	PECR (HGNC:18281, peroxisomal trans-2-enoyl-CoA reductase)
KY21.Chr12.941	0.103151	0.116235	0.887441	0.374842	0.999415	200.692	208.826	228.435	244.267	HOATZ (HGNC:25061, HOATZ cilia and flagella associated protein)
KY21.Chr11.1254	0.103109	0.0669164	1.54087	0.123349	0.844848	18.4121	10.0036	21.1794	44.7249	PRSS3P2 (HGNC:43788, PRSS3 pseudogene 2)
KY21.Chr6.518	0.103053	0.0759252	1.3573	0.174686	0.971568	4349.86	3915.18	4514.25	4455.29	FLRT2 (HGNC:3761, fibronectin leucine rich transmembrane protein 2)
KY21.Chr1.303	0.103018	0.0880838	1.16955	0.242183	0.999415	36.8242	35.0128	63.5383	44.7249	GPR68 (HGNC:4519, G protein-coupled receptor 68)
KY21.Chr11.19	0.102953	0.0714261	1.4414	0.149473	0.917737	4535.82	4362.84	4875.81	4762.63	DDX47 (HGNC:18682, DEAD-box helicase 47)
KY21.Chr1.465	0.102912	0.0843312	1.22033	0.22234	0.999415	1994.95	2013.23	2076.34	2289	Frzb/Sfrp4.b (frizzled related protein/secreted frizzled related protein 4.b) FZD8 (HGNC:4046, frizzled class receptor 8)
KY21.Chr5.933	0.102884	0.059138	1.73973	0.0819058	0.712728	7.36485	7.50274	22.6923	22.9359	TMEM26 (HGNC:28550, transmembrane protein 26)
KY21.Chr1.1302	0.102859	0.110085	0.934357	0.35012	0.999415	522.904	460.168	512.845	586.011	FBXO36 (HGNC:27020, F-box protein 36)
KY21.Chr1.335	0.102753	0.0972823	1.05624	0.290859	0.999415	912.32	979.107	998.459	1075.69	ADGRA1 (HGNC:13838, adhesion G protein-coupled receptor A1)
KY21.Chr3.1637	0.102697	0.0901999	1.13855	0.254891	0.999415	1387.35	1563.07	1622.5	1592.89	RAB11B (HGNC:9761, RAB11B, member RAS oncogene family)
KY21.Chr7.1182	0.10269	0.0753664	1.36254	0.173028	0.969349	3115.33	3266.19	3445.44	3471.34	KCTD3 (HGNC:21305, potassium channel tetramerization domain containing 3)
KY21.UAContig3.84	0.102682	0.0542619	1.89234	0.0584463	NA	3.68242	6.25228	18.9102	21.7891	GIN1 (HGNC:25959, gypsy retrotransposon integrase 1)
KY21.Chr3.72	0.102669	0.110554	0.92868	0.353055	0.999415	135.329	133.799	121.025	212.157	ACE2 (HGNC:13557, angiotensin converting enzyme 2)
KY21.Chr2.1477	0.10266	0.0936562	1.09614	0.27302	0.999415	50.6333	45.0164	82.4485	52.7525	LRRC15 (HGNC:20818, leucine rich repeat containing 15)
KY21.Chr4.64	0.102617	0.109636	0.935976	0.349285	0.999415	622.329	507.685	670.934	587.158	Prox.a (prospero homeobox.a) PROX1 (HGNC:9459, prospero homeobox 1)
KY21.Chr9.988	0.1026	0.111868	0.917156	0.359061	0.999415	406.908	515.188	503.768	525.231	FUT4 (HGNC:4015, fucosyltransferase 4)
KY21.Chr4.418	0.1026	0.100838	1.01747	0.308928	0.999415	1377.23	1087.9	1438.69	1274.09	CCDC148 (HGNC:25191, coiled-coil domain containing 148)
KY21.Chr7.328	0.102596	0.0962259	1.0662	0.286335	0.999415	48.7921	48.7678	64.2947	71.1011	METTL27 (HGNC:19068, methyltransferase like 27)
KY21.UAContig2.47	0.102561	0.0554338	1.85015	0.0642915	0.633738	11.9679	2.50091	40.8461	13.7615	METTL14 (HGNC:29330, methyltransferase 14, N6-adenosine-methyltransferase subunit)
KY21.UAContig14.1	0.102506	0.0872474	1.17489	0.240038	0.999415	39.586	30.0109	45.3845	61.9268	OGFR (HGNC:15768, opioid growth factor receptor)
KY21.Chr7.136	0.102375	0.0664393	1.54089	0.123344	0.844848	27220.5	29765.9	30009	31595.3	EGFLAM (HGNC:26810, EGF like, fibronectin type III and laminin G domains)
KY21.Chr2.1394	0.102286	0.114107	0.896408	0.370035	0.999415	319.45	307.612	352.486	354.359	TIE1 (HGNC:11809, tyrosine kinase with immunoglobulin like and EGF like domains 1)
KY21.Chr10.1095	0.10228	0.107219	0.953937	0.340116	0.999415	76.4103	91.2833	102.115	108.945	PTCD3 (HGNC:24717, pentatricopeptide repeat domain 3)
KY21.Chr7.242	0.10226	0.0753672	1.35682	0.174838	0.971568	14.7297	27.51	34.7948	42.4313	ABCC9 (HGNC:60, ATP binding cassette subfamily C member 9)
KY21.Chr7.1026	0.102251	0.107986	0.946893	0.343693	0.999415	84.6957	92.5337	99.8459	122.707	RIPK1 (HGNC:10019, receptor interacting serine/threonine kinase 1)
KY21.Chr12.570	0.102213	0.0722556	1.4146	0.157185	0.934896	20.2533	13.755	31.7692	35.5506	DOCK8-AS1 (HGNC:26436, DOCK8 antisense RNA 1)
KY21.Chr12.981	0.102133	0.0644973	1.58352	0.113303	0.809575	20547	22144.3	23273.9	22840.7	RPL10 (HGNC:10298, ribosomal protein L10)
KY21.Chr6.580	0.102129	0.0716092	1.4262	0.153812	0.929884	5980.25	6368.57	6909.03	6449.56	PSMC2 (HGNC:9548, proteasome 26S subunit, ATPase 2)
KY21.Chr1.809	0.10211	0.0699661	1.45943	0.144448	0.905999	19.3327	13.755	22.6923	47.0185	THAP9 (HGNC:23192, THAP domain containing 9)
KY21.Chr5.763	0.102081	0.0817599	1.24854	0.211833	0.999415	2628.33	2408.38	2825.94	2645.65	FMO2 (HGNC:3770, flavin containing dimethylaniline monoxygenase 2)
KY21.Chr9.1109	0.102074	0.0647793	1.57572	0.115091	0.815792	52578.5	57851.1	59462	59837.3	KIAA1958 (HGNC:23427, KIAA1958)
KY21.Chr1.1775	0.102064	0.0858881	1.18834	0.234699	0.999415	2367.8	2758.51	2885.7	2684.64	NLE1 (HGNC:19889, notchless homolog 1)
KY21.Chr5.539	0.102049	0.111619	0.914256	0.360582	0.999415	100.346	128.797	131.615	146.789	IL12RB2 (HGNC:5972, interleukin 12 receptor subunit beta 2)
KY21.Chr5.532	0.102048	0.0955536	1.06796	0.285538	0.999415	1520.84	1843.17	1714.78	1965.6	ERCC8 (HGNC:3439, ERCC excision repair 8, CSA ubiquitin ligase complex subunit)
KY21.Chr11.934	0.102014	0.0833442	1.22401	0.22095	0.999415	6256.44	5073.1	6232.81	6088.32	LGR4 (HGNC:13299, leucine rich repeat containing G protein-coupled receptor 4)
KY21.Chr3.840	0.101965	0.103059	0.98938	0.322477	0.999415	58.9188	82.5301	91.5254	91.7434	GRID2IP (HGNC:18464, Grid2 interacting protein)
KY21.Chr1.1217	0.101921	0.0512972	1.98688	0.0469362	NA	4.60303	2.50091	20.423	17.2019	IRAG1 (HGNC:7237, inositol 1,4,5-triphosphate receptor associated 1)
KY21.Chr12.803	0.101883	0.0700575	1.45428	0.145868	0.909988	6483.83	7035.06	7350.78	7267.22	TYR (HGNC:12442, tyrosinase)
KY21.Chr3.785	0.101855	0.106584	0.955637	0.339256	0.999415	611.282	543.948	622.524	658.259	MIPOL1 (HGNC:21460, mirror-image polydactyly 1)
KY21.Chr10.456	0.101849	0.101029	1.00812	0.313398	0.999415	59.8394	61.2723	83.2049	76.8351	RHNO1 (HGNC:28206, RAD9-HUS1-RAD1 interacting nuclear orphan 1)
KY21.Chr4.1172	0.101769	0.113948	0.893123	0.371792	0.999415	333.259	350.128	412.243	354.359	ADRB1 (HGNC:285, adrenoceptor beta 1)
KY21.Chr11.1294	0.101755	0.0651774	1.5612	0.118477	0.827858	13069.8	13233.6	13749.2	14668.6	RPS16 (HGNC:10396, ribosomal protein S16)
KY21.Chr14.856	0.101752	0.0803217	1.2668	0.205225	0.999415	2295.07	2204.55	2473.46	2410.56	{Ci-ZF015} ZBTB44 (HGNC:25001, zinc finger and BTB domain containing 44)
KY21.Chr11.395	0.101751	0.0696286	1.46133	0.143924	0.905606	141677	130579	155828	138608	CELSR2 (HGNC:3231, cadherin EGF LAG seven-pass G-type receptor 2)
KY21.Chr4.232	0.101702	0.06862	1.4821	0.138313	0.892317	5426.97	5557.03	5946.88	5926.62	GALNT4 (HGNC:4126, polypeptide N-acetylgalactosaminyltransferase 4)
KY21.Chr13.310	0.101656	0.0641559	1.58451	0.113077	0.808776	7.36485	16.2559	34.0384	22.9359	CCDC160 (HGNC:37286, coiled-coil domain containing 160)
KY21.Chr12.659	0.101641	0.103813	0.979075	0.327543	0.999415	98.5048	60.0219	107.41	98.6242	BCAN (HGNC:23059, brevican)
KY21.Chr1.1283	0.101637	0.0889006	1.14326	0.25293	0.999415	1738.1	1541.81	1749.57	1829.13	ARRDC3 (HGNC:29263, arrestin domain containing 3)
KY21.Chr12.183	0.101599	0.111597	0.910409	0.362607	0.999415	450.176	596.467	562.768	603.213	SLC2A8 (HGNC:13812, solute carrier family 2 member 8)
KY21.Chr14.766	0.101593	0.092787	1.09491	0.273557	0.999415	1147.07	1140.42	1290.43	1205.28	LPGAT1 (HGNC:28985, lysophosphatidylglycerol acyltransferase 1)
KY21.Chr1.812	0.101557	0.0925481	1.09734	0.272492	0.999415	1226.25	1235.45	1409.95	1274.09	TACC2 (HGNC:11523, transforming acidic coiled-coil containing protein 2)
KY21.Chr8.1133	0.101556	0.11434	0.88819	0.374438	0.999415	141.773	153.806	196.666	152.523	S1PR3 (HGNC:3167, sphingosine-1-phosphate receptor 3)
KY21.Chr1.573	0.101541	0.110907	0.915549	0.359904	0.999415	501.73	430.157	549.153	489.68	KCNJ9 (HGNC:6270, potassium inwardly rectifying channel subfamily J member 9)
KY21.Chr1.64	0.101345	0.115774	0.875373	0.381371	0.999415	257.77	302.61	290.461	347.478	TIMELESS (HGNC:11813, timeless circadian regulator)
KY21.Chr11.947	0.101308	0.0982958	1.03065	0.302706	0.999415	854.322	824.05	908.447	932.342	FCGBP (HGNC:13572, Fc fragment of IgG binding protein)
KY21.Chr9.188	0.101299	0.103935	0.974636	0.329741	0.999415	613.123	647.736	689.088	699.543	GRAMD4 (HGNC:29113, GRAM domain containing 4)
KY21.Chr13.474	0.101236	0.0970177	1.04348	0.296725	0.999415	1815.43	1416.77	1816.89	1725.92	MAP3K4 (HGNC:6856, mitogen-activated protein kinase kinase kinase 4)
KY21.Chr10.427	0.101231	0.0797474	1.26939	0.204301	0.999415	2650.42	2922.32	2998.4	3042.44	WDR13 (HGNC:14352, WD repeat domain 13)
KY21.Chr11.1061	0.101201	0.112157	0.902311	0.366892	0.999415	114.155	116.292	127.077	152.523	STUM (HGNC:30491, stum, mechanosensory transduction mediator homolog)
KY21.Chr11.1	0.1012	0.112671	0.898187	0.369086	0.999415	168.471	112.541	184.564	154.817	COL4A1 (HGNC:2202, collagen type IV alpha 1 chain)
KY21.Chr14.75	0.101174	0.0920431	1.0992	0.271682	0.999415	1138.79	1155.42	1230.68	1272.94	TMC3 (HGNC:22995, transmembrane channel like 3)
KY21.Chr7.806	0.101154	0.0673988	1.50083	0.133399	0.872961	7166.91	6863.75	7632.16	7527.55	SLC30A3 (HGNC:11014, solute carrier family 30 member 3)
KY21.Chr5.926	0.101079	0.105381	0.959182	0.337467	0.999415	78.2515	71.276	96.8203	94.037
KY21.Chr4.538	0.101063	0.0962365	1.05016	0.293646	0.999415	1020.03	940.343	1093.77	1051.61	Gsc (goosecoid homeobox) GSC (HGNC:4612, goosecoid homeobox)
KY21.Chr3.266	0.101057	0.0684476	1.47642	0.139831	0.895763	6731.47	6539.88	6998.29	7347.5	Atf4/5 (activating transcription factor 4/5) ATF5 (HGNC:790, activating transcription factor 5)
KY21.Chr8.848	0.100984	0.112853	0.894828	0.370879	0.999415	372.845	347.627	414.512	392.203	TMEM107 (HGNC:28128, transmembrane protein 107)
KY21.Chr2.337	0.100962	0.115063	0.877451	0.380242	0.999415	287.229	281.353	307.858	336.01	RPS6KC1 (HGNC:10439, ribosomal protein S6 kinase C1)
KY21.Chr7.837	0.100907	0.115655	0.872486	0.382944	0.999415	281.705	265.097	336.602	283.258	NOTCH2 (HGNC:7882, notch receptor 2)
KY21.Chr10.678	0.100866	0.0832981	1.2109	0.225933	0.999415	25.777	33.7623	55.2178	38.9909	CALN1 (HGNC:13248, calneuron 1)
KY21.Chr3.1611	0.100817	0.0669895	1.50497	0.132333	0.872442	7748.74	7906.63	8253.17	8655.99	PTPRB (HGNC:9665, protein tyrosine phosphatase receptor type B)
KY21.Chr10.263	0.100777	0.0805797	1.25064	0.211064	0.999415	29.4594	21.2577	42.3589	42.4313	FCN3 (HGNC:3625, ficolin 3)
KY21.Chr7.564	0.100733	0.07939	1.26883	0.2045	0.999415	4060.79	3538.79	4086.87	4158.27	s-Themis-b.b PKD1L2 (HGNC:21715, polycystin 1 like 2 (gene/pseudogene))
KY21.Chr9.99	0.100694	0.072043	1.3977	0.162204	0.945715	5309.13	5170.63	5449.92	5888.78	WSCD2 (HGNC:29117, WSC domain containing 2)
KY21.Chr9.975	0.100591	0.0720399	1.39632	0.162618	0.946452	4037.78	3958.94	4277.49	4371.57	CCDC69 (HGNC:24487, coiled-coil domain containing 69)
KY21.Chr7.152	0.100548	0.0908867	1.1063	0.268599	0.999415	33.1418	48.7678	59.7563	58.4864	CYP3A5 (HGNC:2638, cytochrome P450 family 3 subfamily A member 5)
KY21.Chr13.479	0.100546	0.0891007	1.12846	0.259126	0.999415	1651.57	1469.29	1695.87	1705.28	SMPD1 (HGNC:11120, sphingomyelin phosphodiesterase 1)
KY21.Chr14.15	0.100475	0.0611643	1.64271	0.100443	0.779472	35171.7	36160.7	37669.9	39240.9	RPS6 (HGNC:10429, ribosomal protein S6)
KY21.Chr11.847	0.10046	0.1116	0.900173	0.368028	0.999415	417.955	521.44	502.255	543.58	NXPE4 (HGNC:23117, neurexophilin and PC-esterase domain family member 4)
KY21.Chr2.20	0.100439	0.0775686	1.29484	0.195375	0.991802	2597.03	2625.96	2791.9	2865.83	LRRC38 (HGNC:27005, leucine rich repeat containing 38)
KY21.Chr11.687	0.100398	0.0620676	1.61756	0.105757	0.79616	551034	509526	571796	571848	ACTB (HGNC:132, actin beta)
KY21.Chr2.1027	0.100154	0.103457	0.968077	0.333006	0.999415	668.36	683.999	707.242	782.113	ITLN2 (HGNC:20599, intelectin 2)
KY21.Chr10.189	0.100067	0.0821225	1.21851	0.22303	0.999415	27.6182	27.51	37.064	52.7525	CSMD2 (HGNC:19290, CUB and Sushi multiple domains 2)
KY21.Chr8.278	0.100058	0.0982003	1.01892	0.30824	0.999415	1056.86	1299.22	1279.84	1294.73	RPIA (HGNC:10297, ribose 5-phosphate isomerase A)
KY21.Chr4.338	0.0999953	0.10816	0.924516	0.355218	0.999415	631.535	762.778	695.139	848.626	SVEP1 (HGNC:15985, sushi, von Willebrand factor type A, EGF and pentraxin domain containing 1)
KY21.Chr2.196	0.0999835	0.0854797	1.16968	0.242132	0.999415	1755.59	1653.1	1825.97	1879.59	CRB1 (HGNC:2343, crumbs cell polarity complex component 1)
KY21.Chr10.47	0.0999384	0.101764	0.982063	0.326069	0.999415	62.6012	62.5228	80.1793	83.7159	SLC2A4 (HGNC:11009, solute carrier family 2 member 4)
KY21.Chr12.67	0.0999064	0.0792791	1.26019	0.207602	0.999415	2867.69	3189.91	3265.42	3292.44	THAP9 (HGNC:23192, THAP domain containing 9)
KY21.Chr8.1163	0.0998448	0.0626347	1.59408	0.110918	0.803606	12.8885	7.50274	30.2563	21.7891	IGSF21 (HGNC:28246, immunoglobin superfamily member 21)
KY21.Chr8.126	0.0997886	0.0929172	1.07395	0.282844	0.999415	46.9509	41.265	53.705	72.2479	SENP3 (HGNC:17862, SUMO specific peptidase 3)
KY21.Chr3.886	0.0997741	0.105878	0.94235	0.346013	0.999415	654.551	807.794	769.267	841.746	SCGN (HGNC:16941, secretagogin, EF-hand calcium binding protein)
KY21.Chr9.847	0.0997701	0.0609614	1.63661	0.101712	0.784358	19098	19118.2	20654.5	20525.3	UCP2 (HGNC:12518, uncoupling protein 2)
KY21.Chr13.193	0.0997191	0.113535	0.878314	0.379774	0.999415	376.528	353.879	443.255	373.854	NLRP14 (HGNC:22939, NLR family pyrin domain containing 14)
KY21.Chr11.843	0.0996713	0.100979	0.987052	0.323617	0.999415	60.76	60.0219	80.9357	77.9819	TMEM184C (HGNC:25587, transmembrane protein 184C)
KY21.Chr1.110	0.0996263	0.0640759	1.55482	0.11999	0.833481	12525.8	12787.2	13355.1	13939.3	VAMP3 (HGNC:12644, vesicle associated membrane protein 3)
KY21.Chr10.1051	0.0996249	0.114674	0.868763	0.384977	0.999415	287.229	310.113	330.55	341.744	AMPD2 (HGNC:469, adenosine monophosphate deaminase 2)
KY21.Chr9.727	0.0995405	0.0612051	1.62634	0.103877	0.789852	22397.4	22090.6	24308.7	23622.8	AQP9 (HGNC:643, aquaporin 9)
KY21.Chr2.38	0.0994234	0.087998	1.12984	0.258545	0.999415	32.2212	37.5137	54.4614	49.3121	INSYN1 (HGNC:33753, inhibitory synaptic factor 1)
KY21.Chr6.564	0.0993976	0.0800998	1.24092	0.214634	0.999415	2786.67	2665.97	3081.61	2822.26	PARP4 (HGNC:271, poly(ADP-ribose) polymerase family member 4)
KY21.Chr11.199	0.0992628	0.116025	0.85553	0.392258	0.999415	176.756	232.585	251.128	220.184	ZAN (HGNC:12857, zonadhesin)
KY21.Chr3.30	0.0992573	0.0593156	1.67338	0.0942534	0.755036	38204.2	38495.3	41461	41126.3	KLF18 (HGNC:51793, Kruppel like factor 18)
KY21.Chr2.1176	0.0992165	0.111501	0.889828	0.373558	0.999415	466.747	393.894	481.832	478.212	PTPRJ (HGNC:9673, protein tyrosine phosphatase receptor type J)
KY21.Chr3.263	0.099204	0.0860518	1.15284	0.248976	0.999415	2000.48	2055.75	2064.99	2342.9	MID1 (HGNC:7095, midline 1)
KY21.Chr1.309	0.0991724	0.0870169	1.13969	0.254415	0.999415	1544.78	1574.32	1745.03	1639.91	SSU72 (HGNC:25016, SSU72 homolog, RNA polymerase II CTD phosphatase)
KY21.Chr9.577	0.0991292	0.113384	0.874278	0.381967	0.999415	458.462	497.681	451.576	621.562	ABCA10 (HGNC:30, ATP binding cassette subfamily A member 10)
KY21.Chr4.608	0.0991134	0.075866	1.30643	0.191407	0.988699	3110.73	2976.08	3290.38	3293.59	ECT2 (HGNC:3155, epithelial cell transforming 2)
KY21.Chr4.989	0.0990982	0.11612	0.853411	0.393432	0.999415	262.373	188.819	242.051	282.111	GRM4 (HGNC:4596, glutamate metabotropic receptor 4)
KY21.Chr3.846	0.0990822	0.113066	0.876318	0.380857	0.999415	115.996	126.296	145.987	143.349	KIF1C (HGNC:6317, kinesin family member 1C)
KY21.Chr13.312	0.0990455	0.0760305	1.30271	0.192675	0.988699	5041.24	4462.88	5151.9	5130.75	FAP (HGNC:3590, fibroblast activation protein alpha)
KY21.Chr14.506	0.0990414	0.0657376	1.50662	0.131909	0.871566	10702	10590.1	11140.4	11821.1	RPL36A (HGNC:10359, ribosomal protein L36a)
KY21.UAContig2.5	0.0989802	0.107429	0.921355	0.356865	0.999415	512.777	508.936	564.281	564.222	NOXRED1 (HGNC:20487, NADP dependent oxidoreductase domain containing 1)
KY21.Chr11.885	0.0989759	0.110688	0.89419	0.37122	0.999415	411.511	463.919	490.153	480.506	ALPL (HGNC:438, alkaline phosphatase, biomineralization associated)
KY21.Chr3.1631	0.0989674	0.0915033	1.08157	0.279443	0.999415	1284.24	1406.76	1512.82	1411.7	RBPMS (HGNC:19097, RNA binding protein, mRNA processing factor)
KY21.Chr7.208	0.0989598	0.0446838	2.21467	0.0267827	0.37236	20.2533	2.50091	195.153	128.441	SUPT5H (HGNC:11469, SPT5 homolog, DSIF elongation factor subunit)
KY21.Chr9.891	0.0989512	0.0758487	1.30459	0.192034	0.988699	20.2533	20.0073	36.3076	35.5506	MEP1B (HGNC:7020, meprin A subunit beta)
KY21.Chr1.24	0.0989387	0.109675	0.902108	0.366999	0.999415	89.2987	107.539	127.077	113.532	DLEC1 (HGNC:2899, DLEC1 cilia and flagella associated protein)
KY21.Chr7.781	0.0989175	0.0647058	1.52873	0.126332	0.855796	11291.2	11056.5	11784.8	12306.2	RPL35A (HGNC:10345, ribosomal protein L35a)
KY21.Chr9.890	0.0989157	0.0861856	1.14771	0.25109	0.999415	29.4594	35.0128	47.6537	50.4589	MEP1B (HGNC:7020, meprin A subunit beta)
KY21.Chr11.1212	0.0988915	0.0887394	1.1144	0.265106	0.999415	55.2363	27.51	65.8075	57.3396	LRRIQ3 (HGNC:28318, leucine rich repeats and IQ motif containing 3)
KY21.Chr13.26	0.0987755	0.078832	1.25299	0.210211	0.999415	18.4121	31.2614	37.8204	45.8717	LAMC1 (HGNC:6492, laminin subunit gamma 1)
KY21.Chr4.217	0.0987113	0.0814623	1.21174	0.225611	0.999415	2043.74	2122.02	2281.33	2228.22	IMMP1L (HGNC:26317, inner mitochondrial membrane peptidase subunit 1)
KY21.Chr3.794	0.0986831	0.0589418	1.67425	0.0940822	0.754106	58075.5	58899	63403.7	62486.4	RBP3 (HGNC:9921, retinol binding protein 3)
KY21.Chr10.371	0.0986797	0.0673742	1.46465	0.143016	0.905606	12253.3	13267.3	13462.6	14053.9	UTP20 (HGNC:17897, UTP20 small subunit processome component)
KY21.Chr12.652	0.0986587	0.102805	0.959673	0.33722	0.999415	679.407	652.738	723.883	739.681	DDO (HGNC:2727, D-aspartate oxidase)
KY21.Chr11.458	0.0986381	0.0963184	1.02408	0.305796	0.999415	51.5539	47.5173	71.1024	64.2204	Tbx6-r.a (T-box 6-related.a) TBX2 (HGNC:11597, T-box transcription factor 2)
KY21.Chr9.189	0.0986176	0.113692	0.867411	0.385717	0.999415	188.724	125.046	201.961	172.019	MYH13 (HGNC:7571, myosin heavy chain 13)
KY21.Chr3.1526	0.0986141	0.0603574	1.63384	0.102293	0.785798	72990.2	69890.5	75924.5	77892.4	CALM3 (HGNC:1449, calmodulin 3)
KY21.Chr2.1022	0.0985774	0.100221	0.983605	0.32531	0.999415	1224.41	1621.84	1540.05	1571.11	ABCB1 (HGNC:40, ATP binding cassette subfamily B member 1)
KY21.Chr9.23	0.0985553	0.0686447	1.43573	0.151079	0.922367	16268	14571.6	16624.3	16644.5	PDLIM5 (HGNC:17468, PDZ and LIM domain 5)
KY21.Chr2.868	0.0984408	0.0935336	1.05246	0.292586	0.999415	1058.7	1055.38	1137.64	1166.29	CYP4V2 (HGNC:23198, cytochrome P450 family 4 subfamily V member 2)
KY21.Chr4.638	0.0983977	0.0723737	1.35958	0.173963	0.970413	19.3327	15.0055	32.5256	33.257	CORO2A (HGNC:2255, coronin 2A)
KY21.UAContig4.2	0.0983703	0.0796703	1.23472	0.216936	0.999415	29.4594	20.0073	41.6025	41.2845	ASPRV1 (HGNC:26321, aspartic peptidase retroviral like 1)
KY21.Chr10.355	0.098283	0.116099	0.846547	0.397248	0.999415	180.439	201.323	205.743	235.092	SYCP2L (HGNC:21537, synaptonemal complex protein 2 like)
KY21.Chr1.805	0.0982745	0.0593486	1.65589	0.0977448	0.771701	8.28545	7.50274	23.4487	21.7891	NYNRIN (HGNC:20165, NYN domain and retroviral integrase containing)
KY21.Chr1.1472	0.0982435	0.0747554	1.3142	0.188779	0.987796	15.6503	25.0091	40.8461	32.1102	IL17RD (HGNC:17616, interleukin 17 receptor D)
KY21.Chr9.21	0.0982283	0.0966999	1.0158	0.309722	0.999415	1052.25	1231.7	1208.74	1282.11	NFATC3 (HGNC:7777, nuclear factor of activated T cells 3)
KY21.Chr8.1238	0.098224	0.0932459	1.05339	0.292164	0.999415	34.983	71.276	68.0768	80.2755	UBE3C (HGNC:16803, ubiquitin protein ligase E3C)
KY21.UAContig6.38	0.098216	0.0851298	1.15372	0.248615	0.999415	29.4594	32.5119	51.4358	43.5781	GIN1 (HGNC:25959, gypsy retrotransposon integrase 1)
KY21.Chr2.1330	0.0982141	0.0717883	1.36811	0.171278	0.969053	5301.77	5749.6	6036.14	5884.19	NPTX2 (HGNC:7953, neuronal pentraxin 2)
KY21.Chr1.129	0.0982121	0.0767377	1.27984	0.200601	0.993463	4295.55	3836.4	4362.21	4433.5	IFT88 (HGNC:20606, intraflagellar transport 88)
KY21.Chr9.1097	0.0982061	0.0758209	1.29524	0.195238	0.991802	6671.63	7157.61	6996.78	7949.57	ASTL (HGNC:31704, astacin like metalloendopeptidase)
KY21.Chr7.811	0.0981996	0.100983	0.972436	0.330834	0.999415	848.798	752.774	860.793	896.792	SLC2A5 (HGNC:11010, solute carrier family 2 member 5)
KY21.Chr7.768	0.0981427	0.102779	0.954891	0.339633	0.999415	57.9982	86.2815	89.2562	96.3306
KY21.Chr2.1261	0.0981077	0.0911653	1.07615	0.28186	0.999415	1254.79	1191.68	1317.66	1345.19	CYP4V2 (HGNC:23198, cytochrome P450 family 4 subfamily V member 2)
KY21.UAContig1.69	0.0980812	0.10622	0.923379	0.35581	0.999415	94.8224	70.0255	102.872	105.505	THAP9 (HGNC:23192, THAP domain containing 9)
KY21.Chr7.546	0.0980511	0.10429	0.940178	0.347126	0.999415	74.5691	68.7751	96.8203	86.0094	FIBCD1 (HGNC:25922, fibrinogen C domain containing 1)
KY21.Chr4.1183	0.0980111	0.0648945	1.51031	0.130963	0.869269	15402.7	15446.9	16035.9	17197.3	RPL23A (HGNC:10317, ribosomal protein L23a)
KY21.Chr12.32	0.0980022	0.0734294	1.33464	0.181993	0.980666	3793.82	3983.95	4257.82	4134.19	ROS1 (HGNC:10261, ROS proto-oncogene 1, receptor tyrosine kinase)
KY21.Chr13.486	0.0979835	0.0619875	1.5807	0.113947	0.810917	20029.6	20892.6	21982	22062	RPL15 (HGNC:10306, ribosomal protein L15)
KY21.Chr1.1362	0.0979804	0.0594859	1.64712	0.0995331	0.776834	46969.3	48020	50665.7	51523.1	RPL4 (HGNC:10353, ribosomal protein L4)
KY21.Chr7.283	0.097941	0.0884565	1.10722	0.268198	0.999415	38.6654	33.7623	59.7563	47.0185	SENP2 (HGNC:23116, SUMO specific peptidase 2)
KY21.Chr4.591	0.0977971	0.102513	0.953997	0.340085	0.999415	66.2836	63.7732	82.4485	86.0094	CFAP44 (HGNC:25631, cilia and flagella associated protein 44)
KY21.Chr5.410	0.0977282	0.078539	1.24433	0.213379	0.999415	5433.41	4691.71	5606.5	5344.05	DMXL1 (HGNC:2937, Dmx like 1)
KY21.Chr1.794	0.0977136	0.0653937	1.49424	0.135114	0.878978	15416.5	14340.2	16175.8	15875	ITGB1 (HGNC:6153, integrin subunit beta 1)
KY21.Chr7.980	0.0976594	0.0790596	1.23526	0.216733	0.999415	34.0624	17.5064	39.3332	48.1653	PSMA1 (HGNC:9530, proteasome 20S subunit alpha 1)
KY21.Chr7.715	0.0976399	0.115637	0.844365	0.398466	0.999415	167.55	166.311	207.256	180.046	MC4R (HGNC:6932, melanocortin 4 receptor)
KY21.Chr10.667	0.0976225	0.114995	0.84893	0.39592	0.999415	287.229	285.104	310.127	334.863	ANGPT2 (HGNC:485, angiopoietin 2)
KY21.Chr9.713	0.0976117	0.103132	0.946475	0.343907	0.999415	659.154	653.988	736.742	702.984	ROCK2 (HGNC:10252, Rho associated coiled-coil containing protein kinase 2)
KY21.Chr1.416	0.0975314	0.0688522	1.41653	0.156619	0.934896	13137	14076.4	14060.1	15270.7	RPL23 (HGNC:10316, ribosomal protein L23)
KY21.Chr11.763	0.0974388	0.0757579	1.28619	0.198378	0.992398	2933.97	2991.09	3227.59	3168.59	RXFP2 (HGNC:17318, relaxin family peptide receptor 2)
KY21.Chr12.355	0.097434	0.0605072	1.61029	0.107335	0.797749	45199.9	45156.5	49684.7	47496.7	BCAM (HGNC:6722, basal cell adhesion molecule (Lutheran blood group))
KY21.Chr1.1254	0.0973914	0.0567967	1.71474	0.0863936	0.730229	13.8091	2.50091	18.1538	35.5506	LIM2 (HGNC:6610, lens intrinsic membrane protein 2)
KY21.Chr10.845	0.0973407	0.0852043	1.14244	0.253271	0.999415	2862.16	3377.48	3242.72	3516.07	SLC6A4 (HGNC:11050, solute carrier family 6 member 4)
KY21.Chr1.2032	0.0972619	0.108092	0.899807	0.368223	0.999415	148.218	85.031	165.653	123.854	PKD1L2 (HGNC:21715, polycystin 1 like 2 (gene/pseudogene))
KY21.Chr6.234	0.0972244	0.0978407	0.993701	0.320369	0.999415	858.925	907.831	940.972	987.388	S1PR2 (HGNC:3169, sphingosine-1-phosphate receptor 2)
KY21.Chr3.1528	0.0972139	0.110097	0.882981	0.377246	0.999415	89.2987	135.049	134.641	137.615	CABP1 (HGNC:1384, calcium binding protein 1)
KY21.Chr8.1221	0.0971706	0.101954	0.953084	0.340547	0.999415	847.878	751.524	918.28	833.718	MEP1A (HGNC:7015, meprin A subunit alpha)
KY21.Chr10.712	0.0970292	0.0645785	1.5025	0.132968	0.872942	9768.55	9889.86	10426.3	10731.7	PHB (HGNC:8912, prohibitin)
KY21.Chr1.176	0.097019	0.075697	1.28168	0.199956	0.99335	10664.3	12585.8	12674.4	12414	ATP5MC2 (HGNC:842, ATP synthase membrane subunit c locus 2)
KY21.Chr12.697	0.0970121	0.0745222	1.30179	0.192989	0.988699	13.8091	28.7605	34.0384	42.4313	NEBL (HGNC:16932, nebulette)
KY21.Chr9.10	0.0969598	0.0788078	1.23033	0.218573	0.999415	37.7448	16.2559	49.923	41.2845	TTPAL (HGNC:16114, alpha tocopherol transfer protein like)
KY21.Chr4.1077	0.0969053	0.0902657	1.07356	0.283021	0.999415	1256.63	1262.96	1391.79	1342.89	TGFBRAP1 (HGNC:16836, transforming growth factor beta receptor associated protein 1)
KY21.Chr14.529	0.0969014	0.0977472	0.991348	0.321516	0.999415	866.29	847.809	927.357	943.81	IL1RAPL2 (HGNC:5997, interleukin 1 receptor accessory protein like 2)
KY21.Chr12.189	0.0968682	0.113927	0.850262	0.395179	0.999415	336.021	313.864	355.512	372.708	NOTCH2 (HGNC:7882, notch receptor 2)
KY21.Chr10.1158	0.0968029	0.102262	0.946615	0.343835	0.999415	747.532	867.816	849.447	918.581	RHBDL2 (HGNC:16083, rhomboid like 2)
KY21.Chr1.1228	0.0966531	0.0814555	1.18658	0.235395	0.999415	15384.2	12679.6	16039.6	14309.7	FAM110B (HGNC:28587, family with sequence similarity 110 member B)
KY21.Chr11.1090	0.0966238	0.115079	0.839628	0.401117	0.999415	502.651	591.466	749.601	474.772	CRIP1 (HGNC:2360, cysteine rich protein 1)
KY21.Chr11.1271	0.0965388	0.0782945	1.23302	0.217568	0.999415	2790.36	2823.53	2922.76	3143.36	ITPK1 (HGNC:6177, inositol-tetrakisphosphate 1-kinase)
KY21.Chr13.332	0.096536	0.0651981	1.48066	0.138698	0.893993	20025	20882.6	21217.3	22800.5	RPS5 (HGNC:10426, ribosomal protein S5)
KY21.Chr1.1858	0.0965235	0.0592064	1.63029	0.103041	0.787393	5.52363	12.5046	32.5256	17.2019	MSRA (HGNC:7377, methionine sulfoxide reductase A)
KY21.Chr11.1125	0.0964505	0.0694422	1.38893	0.164853	0.951706	6312.59	5930.91	6567.14	6623.87	PLEKHB2 (HGNC:19236, pleckstrin homology domain containing B2)
KY21.Chr3.1329	0.0964337	0.105615	0.913065	0.361209	0.999415	627.853	567.707	647.486	668.58	SEC16A (HGNC:29006, SEC16 homolog A, endoplasmic reticulum export factor)
KY21.Chr13.143	0.0963411	0.116112	0.829727	0.406693	0.999415	228.31	227.583	268.525	248.854	MRC1 (HGNC:7228, mannose receptor C-type 1)
KY21.Chr10.567	0.0963215	0.109152	0.882455	0.377531	0.999415	100.346	180.066	139.179	204.129	APMAP (HGNC:13238, adipocyte plasma membrane associated protein)
KY21.Chr5.1103	0.0962566	0.0640862	1.50199	0.1331	0.872942	14355.9	13900.1	15531.3	14855.6	DHX15 (HGNC:2738, DEAH-box helicase 15)
KY21.Chr7.1032	0.0962398	0.114231	0.842499	0.399509	0.999415	342.465	303.861	352.486	372.708	ANKRD53 (HGNC:25691, ankyrin repeat domain 53)
KY21.Chr1.1955	0.0962035	0.0658623	1.46067	0.144105	0.905606	8515.6	8738.19	9435.44	9122.73	CLDN19 (HGNC:2040, claudin 19)
KY21.Chr14.438	0.0961956	0.0832916	1.15493	0.248121	0.999415	2315.32	2084.51	2380.42	2383.03	MTHFD2L (HGNC:31865, methylenetetrahydrofolate dehydrogenase (NADP+ dependent) 2 like)
KY21.Chr9.199	0.0961789	0.0636553	1.51093	0.130805	0.869269	26066	24601.5	27830.5	26652.6	AGRN (HGNC:329, agrin)
KY21.Chr5.411	0.0961529	0.0677091	1.42009	0.155582	0.932641	8766.93	8486.84	9579.16	8988.56	TRPM3 (HGNC:17992, transient receptor potential cation channel subfamily M member 3)
KY21.Chr5.264	0.0961347	0.101309	0.948924	0.342659	0.999415	63.5218	73.7769	105.897	71.1011	SLC22A13 (HGNC:8494, solute carrier family 22 member 13)
KY21.Chr7.225	0.0961228	0.0925156	1.03899	0.298809	0.999415	1485.86	1763.14	1704.19	1823.4	CLDN19 (HGNC:2040, claudin 19)
KY21.Chr11.862	0.0960961	0.08724	1.10151	0.270673	0.999415	34.0624	33.7623	46.1409	55.046	RGS22 (HGNC:24499, regulator of G protein signaling 22)
KY21.Chr4.509	0.0960001	0.115411	0.831814	0.405514	0.999415	264.214	280.102	293.486	319.955	MARF1 (HGNC:29562, meiosis regulator and mRNA stability factor 1)
KY21.Chr10.370	0.0958752	0.0661044	1.45036	0.146958	0.912087	12567.2	11693	13144.1	12955.3	ARHGAP35 (HGNC:4591, Rho GTPase activating protein 35)
KY21.Chr4.837	0.0958451	0.0760547	1.26021	0.207593	0.999415	20.2533	21.2577	32.5256	40.1377	CCNB1IP1 (HGNC:19437, cyclin B1 interacting protein 1)
KY21.Chr7.848	0.095726	0.108806	0.879782	0.378977	0.999415	493.445	495.181	516.627	575.69	TRAPPC14 (HGNC:25604, trafficking protein particle complex subunit 14)
KY21.Chr13.82	0.0956705	0.0717032	1.33426	0.18212	0.980666	24925.4	22854.6	27256.4	24201.9	HMCN1 (HGNC:19194, hemicentin 1)
KY21.Chr7.138	0.0956297	0.115509	0.827899	0.407728	0.999415	150.979	178.815	188.346	193.808	EML4 (HGNC:1316, EMAP like 4)
KY21.Chr3.774	0.0955979	0.072992	1.3097	0.190296	0.988325	6385.32	5823.37	6766.07	6388.78	{Ci-ZF063} ZC3H7B (HGNC:30869, zinc finger CCCH-type containing 7B)
KY21.Chr1.1308	0.095505	0.098185	0.972704	0.3307	0.999415	995.175	977.856	999.972	1154.82	UXT (HGNC:12641, ubiquitously expressed prefoldin like chaperone)
KY21.Chr10.499	0.0954946	0.113706	0.839839	0.400999	0.999415	337.862	331.371	357.025	391.056	ARSG (HGNC:24102, arylsulfatase G)
KY21.Chr2.34	0.095487	0.0960359	0.994284	0.320084	0.999415	1406.69	1701.87	1583.92	1798.17	CHRNA7 (HGNC:1960, cholinergic receptor nicotinic alpha 7 subunit)
KY21.Chr8.908	0.095438	0.113678	0.839547	0.401163	0.999415	368.242	330.12	369.884	411.699	HMGXB3 (HGNC:28982, HMG-box containing 3)
KY21.Chr8.1024	0.0953837	0.073066	1.30545	0.191741	0.988699	3893.24	3745.12	4073.26	4158.27	KCNIP4 (HGNC:30083, potassium voltage-gated channel interacting protein 4)
KY21.Chr14.67	0.0953006	0.0876865	1.08683	0.277111	0.999415	1683.79	1529.31	1734.44	1748.86	NOD1 (HGNC:16390, nucleotide binding oligomerization domain containing 1)
KY21.UAContig2.12	0.0952388	0.11455	0.831416	0.405739	0.999415	332.339	296.358	366.858	337.157	THAP12 (HGNC:9440, THAP domain containing 12)
KY21.Chr6.213	0.0952342	0.113698	0.837607	0.402251	0.999415	470.429	358.881	486.371	440.368	ZNF474 (HGNC:23245, zinc finger protein 474)
KY21.Chr6.446	0.0952106	0.113932	0.835681	0.403334	0.999415	376.528	320.117	374.422	405.965	PHYH (HGNC:8940, phytanoyl-CoA 2-hydroxylase)
KY21.Chr4.1149	0.0951222	0.0756418	1.25753	0.20856	0.999415	2933.97	2997.34	3195.83	3196.11	DTWD2 (HGNC:19334, DTW domain containing 2)
KY21.Chr9.162	0.0950992	0.0599243	1.58699	0.112515	0.808467	27.6182	1.25046	36.3076	42.4313	IGFALS (HGNC:5468, insulin like growth factor binding protein acid labile subunit)
KY21.Chr14.555	0.0950746	0.0674151	1.41029	0.158455	0.939563	7524.11	7248.89	8087.52	7798.19	PTP4A3 (HGNC:9636, protein tyrosine phosphatase 4A3)
KY21.Chr5.456	0.0950578	0.114689	0.828832	0.407199	0.999415	173.994	133.799	173.974	188.074	PNLIP (HGNC:9155, pancreatic lipase)
KY21.Chr3.529	0.0950537	0.107185	0.886822	0.375175	0.999415	602.076	535.195	601.345	652.525	KATNBL1 (HGNC:26199, katanin regulatory subunit B1 like 1)
KY21.Chr1.1259	0.095045	0.076396	1.24411	0.213459	0.999415	18.4121	25.0091	32.5256	42.4313	OTUD4 (HGNC:24949, OTU deubiquitinase 4)
KY21.Chr11.1253	0.0950365	0.0869543	1.09295	0.274417	0.999415	47.8715	27.51	46.8973	66.514	ZMYM2 (HGNC:12989, zinc finger MYM-type containing 2)
KY21.UAContig24.2	0.0949946	0.0970893	0.978426	0.327864	0.999415	44.1891	68.7751	69.5896	81.4223	RPS26 (HGNC:10414, ribosomal protein S26)
KY21.Chr1.1119	0.094978	0.0792971	1.19775	0.231015	0.999415	25.777	22.5082	36.3076	43.5781	MFGE8 (HGNC:7036, milk fat globule EGF and factor V/VIII domain containing)
KY21.Chr14.663	0.0949516	0.108945	0.871552	0.383453	0.999415	86.5369	97.5356	110.436	114.679	COL12A1 (HGNC:2188, collagen type XII alpha 1 chain)
KY21.UAContig1.96	0.0948986	0.113506	0.836063	0.403119	0.999415	135.329	125.046	166.41	141.055	MAML3 (HGNC:16272, mastermind like transcriptional coactivator 3)
KY21.Chr8.1295	0.0948848	0.0697483	1.36039	0.173707	0.970125	8999.84	8586.88	9859.78	9057.37	SHMT1 (HGNC:10850, serine hydroxymethyltransferase 1)
KY21.UAContig5.26	0.0948497	0.115059	0.824358	0.409736	0.999415	172.153	156.307	215.576	166.285	TP53I11 (HGNC:16842, tumor protein p53 inducible protein 11)
KY21.Chr3.1709	0.0947842	0.11605	0.816752	0.41407	0.999415	256.849	226.333	285.922	261.469	THAP9 (HGNC:23192, THAP domain containing 9)
KY21.Chr11.1116	0.0946524	0.0656686	1.44136	0.149482	0.917737	8270.72	8436.83	9095.05	8854.39	FUT8 (HGNC:4019, fucosyltransferase 8)
KY21.Chr11.1301	0.0946209	0.0783499	1.20767	0.227174	0.999415	3770.8	3371.23	3925	3779.83	ILRUN (HGNC:21215, inflammation and lipid regulator with UBA-like and NBR1-like domains)
KY21.Chr9.857	0.0945822	0.109627	0.862763	0.388268	0.999415	502.651	482.676	583.191	502.295	CLCA1 (HGNC:2015, chloride channel accessory 1)
KY21.Chr13.115	0.094561	0.102008	0.926993	0.35393	0.999415	61.6806	66.2742	80.9357	83.7159	NLRP14 (HGNC:22939, NLR family pyrin domain containing 14)
KY21.Chr3.1200	0.0945141	0.0813744	1.16147	0.24545	0.999415	2614.52	2953.58	2995.38	3010.33	HEBP2 (HGNC:15716, heme binding protein 2)
KY21.Chr12.1065	0.0944928	0.111344	0.848658	0.396072	0.999415	421.637	390.142	444.768	455.277	THBS1 (HGNC:11785, thrombospondin 1)
KY21.Chr10.212	0.0944889	0.0813615	1.16135	0.245501	0.999415	3186.22	2789.77	3234.4	3221.34	PDZK1 (HGNC:8821, PDZ domain containing 1)
KY21.Chr12.334	0.0943773	0.0924938	1.02036	0.307556	0.999415	1785.97	1483.04	1775.29	1776.38	RTL1 (HGNC:14665, retrotransposon Gag like 1)
KY21.Chr7.262	0.0943688	0.0949976	0.993381	0.320525	0.999415	1194.95	1255.46	1424.32	1232.8	APEX1 (HGNC:587, apurinic/apyrimidinic endodeoxyribonuclease 1)
KY21.Chr1.501	0.0943563	0.0798089	1.18228	0.237095	0.999415	3079.43	2797.27	3092.2	3253.45	TSR2 (HGNC:25455, TSR2 ribosome maturation factor)
KY21.Chr14.192	0.0943436	0.112623	0.837692	0.402204	0.999415	127.044	115.042	155.82	131.881	RIPK1 (HGNC:10019, receptor interacting serine/threonine kinase 1)
KY21.Chr6.570	0.0942966	0.107622	0.876182	0.380931	0.999415	530.269	531.444	554.447	614.681	FAP (HGNC:3590, fibroblast activation protein alpha)
KY21.Chr9.1071	0.0942761	0.0604855	1.55866	0.119078	0.829173	106393	112500	117733	117141	UMOD (HGNC:12559, uromodulin)
KY21.Chr11.387	0.0942538	0.100546	0.937422	0.348541	0.999415	869.052	845.308	870.626	1003.44	TEX43 (HGNC:33767, testis expressed 43)
KY21.Chr1.1980	0.0942076	0.0747408	1.26046	0.207504	0.999415	15.6503	25.0091	34.7948	36.6974	SRR (HGNC:14398, serine racemase)
KY21.Chr5.278	0.0941884	0.0566978	1.66124	0.0966662	NA	6.44424	7.50274	26.4743	16.0551	VIPR2 (HGNC:12695, vasoactive intestinal peptide receptor 2)
KY21.Chr11.1169	0.0941643	0.113573	0.829107	0.407044	0.999415	167.55	118.793	163.384	176.606	AADACL3 (HGNC:32037, arylacetamide deacetylase like 3)
KY21.Chr8.405	0.0941364	0.105211	0.894736	0.370928	0.999415	601.155	643.985	712.537	649.085	DNAH5 (HGNC:2950, dynein axonemal heavy chain 5)
KY21.Chr3.563	0.0941357	0.067582	1.39291	0.163647	0.947941	22.0945	8.75319	37.8204	26.3762	SI (HGNC:10856, sucrase-isomaltase)
KY21.Chr3.1358	0.094015	0.0704523	1.33445	0.182057	0.980666	6671.63	6298.55	6768.34	7185.8	SULT1C2 (HGNC:11456, sulfotransferase family 1C member 2)
KY21.Chr4.237	0.0939777	0.0699369	1.34375	0.179029	0.977204	11.0473	22.5082	34.7948	29.8166	PANX1 (HGNC:8599, pannexin 1)
KY21.Chr3.1587	0.0939692	0.0823555	1.14102	0.253862	0.999415	2264.69	2353.36	2380.42	2606.66	RUBCN (HGNC:28991, rubicon autophagy regulator)
KY21.Chr11.447	0.0938965	0.0634776	1.47921	0.139085	0.895297	10.1267	12.5046	32.5256	19.4955	LRP2 (HGNC:6694, LDL receptor related protein 2)
KY21.Chr2.491	0.0938741	0.091223	1.02906	0.30345	0.999415	1334.88	1484.29	1477.27	1576.84	TSNARE1 (HGNC:26437, t-SNARE domain containing 1)
KY21.Chr11.95	0.0938366	0.0636989	1.47313	0.140716	0.899257	10860.4	11117.8	11759.9	11830.3	CFL2 (HGNC:1875, cofilin 2)
KY21.Chr3.734	0.0938337	0.0701861	1.33693	0.181247	0.979242	4743.88	4900.54	5161.73	5205.29	PLA2G1B (HGNC:9030, phospholipase A2 group IB)
KY21.Chr11.176	0.0938188	0.0715829	1.31063	0.189982	0.98806	4846.07	5041.84	5173.08	5462.17	OBSL1 (HGNC:29092, obscurin like cytoskeletal adaptor 1)
KY21.Chr10.1145	0.0937465	0.0858387	1.09212	0.274779	0.999415	1620.27	1593.08	1767.73	1704.13	NLRP14 (HGNC:22939, NLR family pyrin domain containing 14)
KY21.Chr1.853	0.0937212	0.0509119	1.84085	0.0656437	NA	1.84121	7.50274	12.1025	29.8166	CD207 (HGNC:17935, CD207 molecule)
KY21.Chr8.1127	0.0937031	0.083173	1.12661	0.259909	0.999415	25.777	32.5119	40.8461	49.3121	CYP2C8 (HGNC:2622, cytochrome P450 family 2 subfamily C member 8)
KY21.Chr11.716	0.0936865	0.112492	0.832829	0.404941	0.999415	118.758	125.046	160.359	128.441	WDR64 (HGNC:26570, WD repeat domain 64)
KY21.Chr7.420	0.0936799	0.0613304	1.52746	0.126646	0.856695	28571	27480	30395.5	29734	FTH1 (HGNC:3976, ferritin heavy chain 1)
KY21.Chr12.360	0.093668	0.110267	0.849464	0.395623	0.999415	451.097	470.171	475.781	542.433	CNBP (HGNC:13164, CCHC-type zinc finger nucleic acid binding protein)
KY21.Chr14.296	0.0936536	0.0666413	1.40534	0.159921	0.941188	16767	18399.2	18737	19025.3	INF2 (HGNC:23791, inverted formin 2)
KY21.Chr3.29	0.093614	0.116146	0.806004	0.420241	0.999415	186.883	240.088	260.204	225.918	PDE3B (HGNC:8779, phosphodiesterase 3B)
KY21.Chr3.61	0.0936138	0.0849116	1.10249	0.270251	0.999415	31.3006	30.0109	46.8973	45.8717	SI (HGNC:10856, sucrase-isomaltase)
KY21.Chr4.77	0.0936037	0.0970682	0.964309	0.334891	0.999415	56.1569	47.5173	71.1024	67.6608	LINC00114 (HGNC:1265, long intergenic non-protein coding RNA 114)
KY21.Chr3.1308	0.0935827	0.113502	0.824504	0.409653	0.999415	144.535	125.046	175.487	142.202	KLHL9 (HGNC:18732, kelch like family member 9)
KY21.Chr11.149	0.0935704	0.0938007	0.997545	0.3185	0.999415	1363.42	1534.31	1468.19	1676.61	CLDN18 (HGNC:2039, claudin 18)
KY21.Chr6.484	0.093504	0.0727552	1.28519	0.198727	0.99253	4077.36	4330.33	4527.86	4511.48	PLCB4 (HGNC:9059, phospholipase C beta 4)
KY21.Chr6.75	0.0934899	0.110612	0.845203	0.397998	0.999415	137.17	96.2851	155.82	126.147	HMCN1 (HGNC:19194, hemicentin 1)
KY21.Chr14.299	0.0934773	0.114735	0.814721	0.415232	0.999415	139.011	170.062	165.653	194.955	THBS1 (HGNC:11785, thrombospondin 1)
KY21.Chr14.40	0.0934593	0.0746121	1.2526	0.210351	0.999415	3309.58	3247.43	3577.06	3478.22	SHROOM3 (HGNC:30422, shroom family member 3)
KY21.Chr4.655	0.0934568	0.0729818	1.28055	0.200352	0.99335	6786.7	6283.54	7319.76	6737.41	Fli1/Erg.d (ETS transcription factor Fli1/Erg.d) FLI1 (HGNC:3749, Fli-1 proto-oncogene, ETS transcription factor)
KY21.Chr10.619	0.093441	0.0872279	1.07123	0.284067	0.999415	34.983	36.2632	42.3589	63.0736	SLC19A1 (HGNC:10937, solute carrier family 19 member 1)
KY21.Chr9.409	0.0934188	0.0757185	1.23376	0.217291	0.999415	2991.97	3112.38	3274.49	3294.73	DHRS11 (HGNC:28639, dehydrogenase/reductase 11)
KY21.Chr1.2219	0.0933969	0.0992667	0.940869	0.346772	0.999415	942.7	1107.9	1064.27	1167.43	RNF7 (HGNC:10070, ring finger protein 7)
KY21.Chr11.221	0.0933767	0.0722217	1.29292	0.19604	0.992366	15.6503	22.5082	24.9615	45.8717	EVA1C (HGNC:13239, eva-1 homolog C)
KY21.Chr13.195	0.0933554	0.102877	0.90745	0.364169	0.999415	79.1721	60.0219	93.0382	84.8626	GVQW3 (HGNC:51239, GVQW motif containing 3)
KY21.Chr11.67	0.0933147	0.0871278	1.07101	0.284165	0.999415	1513.48	1520.55	1599.05	1682.34	MRPL53 (HGNC:16684, mitochondrial ribosomal protein L53)
KY21.Chr3.359	0.0931018	0.062035	1.50079	0.133409	0.872961	26646	25331.7	28080.1	27665.2	RBM4 (HGNC:9901, RNA binding motif protein 4)
KY21.Chr11.694	0.0930957	0.113538	0.819949	0.412245	0.999415	411.511	335.122	412.999	419.726	ACTG1 (HGNC:144, actin gamma 1)
KY21.Chr1.2051	0.0930853	0.0810843	1.14801	0.250966	0.999415	3187.14	3663.84	3771.45	3606.66	ASIC1 (HGNC:100, acid sensing ion channel subunit 1)
KY21.Chr11.1306	0.0930734	0.0905101	1.02832	0.303799	0.999415	1345.93	1505.55	1525.68	1558.49	NTAN1 (HGNC:29909, N-terminal asparagine amidase)
KY21.Chr1.1277	0.0929939	0.0664399	1.39967	0.161612	0.944888	22.0945	7.50274	35.5512	27.523	HMCN1 (HGNC:19194, hemicentin 1)
KY21.Chr11.75	0.0929839	0.116202	0.800192	0.423599	0.999415	211.739	218.83	242.807	245.414	PDCL2 (HGNC:29524, phosducin like 2)
KY21.Chr11.775	0.0929591	0.103818	0.895408	0.370569	0.999415	742.008	646.486	766.242	753.443	SGK2 (HGNC:13900, serum/glucocorticoid regulated kinase 2)
KY21.Chr12.285	0.0929482	0.111932	0.830398	0.406314	0.999415	104.949	163.81	164.897	153.67	MYO9A (HGNC:7608, myosin IXA)
KY21.Chr1.1458	0.0929247	0.0736375	1.26192	0.206977	0.999415	4592.9	4227.79	4739.66	4750.01	NAT1 (HGNC:7645, N-acetyltransferase 1)
KY21.Chr8.1217	0.0929092	0.0938971	0.989479	0.322429	0.999415	1052.25	1081.64	1184.54	1127.3	SLC35B3 (HGNC:21601, solute carrier family 35 member B3)
KY21.Chr8.273	0.0928636	0.0800266	1.16041	0.245882	0.999415	2219.58	2185.8	2369.07	2378.45	SLC49A3 (HGNC:26177, solute carrier family 49 member 3)
KY21.Chr14.284	0.092821	0.0615355	1.50841	0.131449	0.870061	9.20606	10.0036	24.2051	22.9359	COL11A2 (HGNC:2187, collagen type XI alpha 2 chain)
KY21.Chr3.806	0.0927932	0.111139	0.834932	0.403756	0.999415	104.028	118.793	118.756	149.083	ANKFY1 (HGNC:20763, ankyrin repeat and FYVE domain containing 1)
KY21.Chr4.22	0.0927879	0.0652198	1.4227	0.154824	0.932641	8882.92	8766.95	9337.86	9602.09	SNRPF (HGNC:11162, small nuclear ribonucleoprotein polypeptide F)
KY21.Chr8.517	0.0927851	0.0964247	0.962255	0.335922	0.999415	53.3951	47.5173	63.5383	72.2479	SLCO1C1 (HGNC:13819, solute carrier organic anion transporter family member 1C1)
KY21.Chr2.18	0.0927774	0.0701015	1.32347	0.185679	0.984768	23021.6	20274.9	23650.6	22862.5	CDKN1B (HGNC:1785, cyclin dependent kinase inhibitor 1B)
KY21.Chr4.776	0.0927535	0.0660244	1.40484	0.16007	0.941607	7602.36	7541.5	8216.11	8033.28	ACSS2 (HGNC:15814, acyl-CoA synthetase short chain family member 2)
KY21.Chr14.822	0.0927444	0.115607	0.802241	0.422414	0.999415	179.518	155.057	199.692	186.927	POLR1E (HGNC:17631, RNA polymerase I subunit E)
KY21.Chr11.698	0.0926548	0.107543	0.861562	0.388929	0.999415	658.233	576.46	627.063	732.8	TTBK2 (HGNC:19141, tau tubulin kinase 2)
KY21.Chr1.72	0.0926494	0.103447	0.895625	0.370453	0.999415	757.658	721.513	866.844	746.562	CACHD1 (HGNC:29314, cache domain containing 1)
KY21.Chr10.737	0.0925866	0.110614	0.837025	0.402579	0.999415	438.208	433.908	456.871	506.882	LANCL2 (HGNC:6509, LanC like 2)
KY21.Chr2.1118	0.0924684	0.115584	0.800013	0.423703	0.999415	170.312	156.307	193.641	183.487	MS4A18 (HGNC:37636, membrane spanning 4-domains A18)
KY21.Chr10.648	0.0924402	0.114049	0.810529	0.417636	0.999415	137.17	138.801	146.743	177.753	MIF (HGNC:7097, macrophage migration inhibitory factor)
KY21.Chr12.150	0.0924146	0.0880852	1.04915	0.294109	0.999415	1428.78	1475.54	1532.48	1606.66	POLR3D (HGNC:1080, RNA polymerase III subunit D)
KY21.Chr14.122	0.0924081	0.115755	0.798311	0.42469	0.999415	258.69	278.852	326.012	276.377	ZNF84 (HGNC:13159, zinc finger protein 84)
KY21.Chr12.700	0.0923781	0.116057	0.795971	0.426049	0.999415	267.896	186.318	243.564	279.817	CFAP95 (HGNC:31422, cilia and flagella associated protein 95)
KY21.Chr8.683	0.0923535	0.0779319	1.18505	0.235996	0.999415	4998.89	4550.41	5412.86	4863.55	MCM5 (HGNC:6948, minichromosome maintenance complex component 5)
KY21.Chr3.407	0.0923216	0.0839082	1.10027	0.271215	0.999415	1866.07	1943.21	2112.65	1991.98	DSCAML1 (HGNC:14656, DS cell adhesion molecule like 1)
KY21.Chr2.113	0.0922953	0.0689857	1.33789	0.180932	0.978947	13305.5	14409	14315	15435.8	RPS26 (HGNC:10414, ribosomal protein S26)
KY21.Chr14.362	0.0922206	0.0771555	1.19526	0.231987	0.999415	5032.03	4604.18	5445.38	4920.89	ZMIZ1 (HGNC:16493, zinc finger MIZ-type containing 1)
KY21.Chr4.949	0.0921522	0.0692561	1.3306	0.183321	0.982524	7142.06	6937.53	7814.46	7295.89	SLC7A9 (HGNC:11067, solute carrier family 7 member 9)
KY21.Chr2.240	0.0921312	0.0977094	0.942911	0.345727	0.999415	883.781	924.087	1015.1	946.104	USE1 (HGNC:30882, unconventional SNARE in the ER 1)
KY21.Chr7.87	0.0920324	0.0637885	1.44277	0.149084	0.917737	8.28545	15.0055	27.9871	24.0826	CHM (HGNC:1940, CHM Rab escort protein)
KY21.Chr11.566	0.0919933	0.107149	0.858552	0.390588	0.999415	755.817	1045.38	987.869	981.654	HMCN1 (HGNC:19194, hemicentin 1)
KY21.Chr8.767	0.091974	0.0993214	0.926024	0.354434	0.999415	54.3157	61.2723	69.5896	81.4223	CIT (HGNC:1985, citron rho-interacting serine/threonine kinase)
KY21.Chr9.842	0.091972	0.0872028	1.05469	0.291567	0.999415	1508.87	1621.84	1694.35	1683.49	NEK7 (HGNC:13386, NIMA related kinase 7)
KY21.Chr3.732	0.0919697	0.0917738	1.00213	0.316279	0.999415	1840.29	2242.07	2120.21	2294.73	CDHR5 (HGNC:7521, cadherin related family member 5)
KY21.Chr6.695	0.0919638	0.0846021	1.08702	0.27703	0.999415	7370.37	9372.17	9060.26	8988.56	PTPRE (HGNC:9669, protein tyrosine phosphatase receptor type E)
KY21.Chr5.1118	0.0919071	0.0756596	1.21474	0.224464	0.999415	3287.48	3154.9	3529.4	3396.8	{MAPKK3/6} MAP2K6 (HGNC:6846, mitogen-activated protein kinase kinase 6)
KY21.Chr5.351	0.0919046	0.0937441	0.980378	0.326899	0.999415	1092.76	1210.44	1250.34	1241.98	SLC35E3 (HGNC:20864, solute carrier family 35 member E3)
KY21.Chr8.1145	0.0918643	0.100529	0.913809	0.360817	0.999415	62.6012	85.031	71.1024	120.413	TRUB1 (HGNC:16060, TruB pseudouridine synthase family member 1)
KY21.Chr14.466	0.0918472	0.0738639	1.24346	0.213697	0.999415	7743.21	6975.04	7605.69	8219.06	ABCA12 (HGNC:14637, ATP binding cassette subfamily A member 12)
KY21.Chr1.1191	0.0918449	0.0933228	0.984163	0.325035	0.999415	65.363	36.2632	62.0255	79.1287	KIAA1107 (HGNC:29192, KIAA1107)
KY21.Chr1.599	0.0918347	0.0688118	1.33458	0.182014	0.980666	6029.97	6284.79	6500.57	6713.32	TRNAU1AP (HGNC:30813, tRNA selenocysteine 1 associated protein 1)
KY21.Chr1.2184	0.0917972	0.094341	0.973036	0.330536	0.999415	1088.16	1120.41	1142.93	1252.3	KLHL2 (HGNC:6353, kelch like family member 2)
KY21.Chr10.428	0.0917201	0.0927423	0.988977	0.322674	0.999415	1365.26	1215.44	1431.88	1363.54	SYK (HGNC:11491, spleen associated tyrosine kinase)
KY21.Chr2.1403	0.0917179	0.0857643	1.06942	0.284881	0.999415	1589.89	1589.33	1735.2	1693.81	PRAMEF18 (HGNC:30693, PRAME family member 18)
KY21.Chr5.922	0.0917149	0.0947636	0.967828	0.33313	0.999415	988.73	1037.88	1104.36	1090.6	RNF167 (HGNC:24544, ring finger protein 167)
KY21.Chr11.386	0.0914695	0.0963823	0.949028	0.342606	0.999415	1002.54	1089.15	1185.29	1079.13	ISLR2 (HGNC:29286, immunoglobulin superfamily containing leucine rich repeat 2)
KY21.Chr4.1081	0.0914427	0.0977799	0.93519	0.349691	0.999415	75.4897	45.0164	73.3716	87.1562
KY21.Chr10.580	0.0913552	0.099946	0.914046	0.360693	0.999415	764.103	784.036	828.267	855.507	TAF6L (HGNC:17305, TATA-box binding protein associated factor 6 like)
KY21.Chr11.800	0.0913503	0.0753534	1.21229	0.2254	0.999415	18906.5	16441	18014.6	19980.6	RLBP1 (HGNC:10024, retinaldehyde binding protein 1)
KY21.Chr7.58	0.0913365	0.0709981	1.28646	0.198281	0.992398	23.0151	12.5046	27.2307	40.1377	RBM4B (HGNC:28842, RNA binding motif protein 4B)
KY21.Chr11.1068	0.0913204	0.114256	0.79926	0.42414	0.999415	306.562	350.128	376.691	352.065	ATP1A4 (HGNC:14073, ATPase Na+/K+ transporting subunit alpha 4)
KY21.Chr2.555	0.091281	0.0969335	0.941687	0.346353	0.999415	1375.38	1130.41	1338.84	1385.33	CHST1 (HGNC:1969, carbohydrate sulfotransferase 1)
KY21.Chr5.1095	0.0912718	0.0679076	1.34406	0.178929	0.977032	15.6503	12.5046	27.9871	28.6698	SAV1 (HGNC:17795, salvador family WW domain containing protein 1)
KY21.Chr1.1978	0.0912067	0.0730785	1.24806	0.212008	0.999415	4842.39	5189.39	5227.54	5543.6	HIBADH (HGNC:4907, 3-hydroxyisobutyrate dehydrogenase)
KY21.Chr12.157	0.0911997	0.0624238	1.46098	0.144022	0.905606	30712.3	31952.9	32739.6	34375.1	RGR (HGNC:9990, retinal G protein coupled receptor)
KY21.Chr8.1318	0.0911846	0.108115	0.843403	0.399003	0.999415	507.254	552.701	608.152	551.607	Hmx (H6 family homeobox) HMX3 (HGNC:5019, H6 family homeobox 3)
KY21.Chr11.495	0.0911794	0.0496141	1.83777	0.066096	NA	9.20606	0	24.2051	20.6423	TSNAXIP1 (HGNC:18586, translin associated factor X interacting protein 1)
KY21.Chr9.823	0.0910562	0.0878523	1.03647	0.299983	0.999415	1477.57	1601.83	1672.42	1647.94	MAP3K3 (HGNC:6855, mitogen-activated protein kinase kinase kinase 3)
KY21.Chr13.114	0.0909936	0.0818648	1.11151	0.266349	0.999415	2901.75	3287.45	3213.98	3447.26	NLRP14 (HGNC:22939, NLR family pyrin domain containing 14)
KY21.Chr13.88	0.0909737	0.0939808	0.968003	0.333043	0.999415	1175.61	1341.74	1324.47	1399.09	PDCD5 (HGNC:8764, programmed cell death 5)
KY21.Chr12.948	0.0909281	0.0744012	1.22213	0.221658	0.999415	13515.4	11708	13983	13107.8	NHS (HGNC:7820, NHS actin remodeling regulator)
KY21.Chr8.982	0.0909093	0.0814782	1.11575	0.264529	0.999415	32.2212	22.5082	42.3589	43.5781	RAB5B (HGNC:9784, RAB5B, member RAS oncogene family)
KY21.Chr7.900	0.0909022	0.0604388	1.50404	0.132572	0.87247	57047.2	59879.3	62401.4	62744.5	COL22A1 (HGNC:22989, collagen type XXII alpha 1 chain)
KY21.Chr12.403	0.090872	0.0556989	1.63149	0.102788	NA	5.52363	7.50274	17.3974	22.9359	HARBI1 (HGNC:26522, harbinger transposase derived 1)
KY21.Chr3.590	0.0908713	0.0946583	0.959993	0.337059	0.999415	46.0303	47.5173	66.5639	59.6332	CACNG3 (HGNC:1407, calcium voltage-gated channel auxiliary subunit gamma 3)
KY21.Chr7.86	0.0908078	0.0709286	1.28027	0.20045	0.99335	11.0473	27.51	40.8461	29.8166	PRPF3 (HGNC:17348, pre-mRNA processing factor 3)
KY21.Chr8.245	0.0907895	0.10157	0.893864	0.371395	0.999415	68.1248	67.5246	101.359	71.1011	Dmrt.b (doublesex and mab-3 related transcription factor -related.b) DMRT2 (HGNC:2935, doublesex and mab-3 related transcription factor 2)
KY21.Chr9.721	0.0907335	0.0638762	1.42046	0.155474	0.932641	10945.1	10861.5	11831	11520.7	NSF (HGNC:8016, N-ethylmaleimide sensitive factor, vesicle fusing ATPase)
KY21.Chr5.169	0.0907275	0.0813993	1.1146	0.265023	0.999415	2279.42	2313.34	2376.64	2568.82	RRP15 (HGNC:24255, ribosomal RNA processing 15 homolog)
KY21.Chr9.548	0.0906232	0.105359	0.860137	0.389714	0.999415	617.726	675.246	745.819	662.846	CD81 (HGNC:1701, CD81 molecule)
KY21.Chr6.521	0.0905692	0.0740081	1.22377	0.221038	0.999415	4632.49	4536.65	5139.04	4699.56	FLRT2 (HGNC:3761, fibronectin leucine rich transmembrane protein 2)
KY21.Chr3.1650	0.0903915	0.115522	0.782459	0.433945	0.999415	314.847	266.347	347.948	302.753	MATN2 (HGNC:6908, matrilin 2)
KY21.Chr5.828	0.0903827	0.06591	1.3713	0.17028	0.967151	18008.9	16698.6	18971.5	18206.5	MYO9A (HGNC:7608, myosin IXA)
KY21.Chr12.813	0.0903771	0.0646019	1.39899	0.161817	0.945162	26305.4	25576.8	28857.7	26693.9	IGF2BP1 (HGNC:28866, insulin like growth factor 2 mRNA binding protein 1)
KY21.Chr6.571	0.0903634	0.0700044	1.29082	0.196764	0.992398	11.9679	21.2577	32.5256	29.8166	CIB3 (HGNC:24580, calcium and integrin binding family member 3)
KY21.Chr12.333	0.0903574	0.113935	0.793058	0.427744	0.999415	405.987	497.681	565.793	432.341	RNMT (HGNC:10075, RNA guanine-7 methyltransferase)
KY21.Chr3.1071	0.0903548	0.0672719	1.34313	0.179231	0.977471	6851.15	6749.96	7405.99	7165.16	WDR90 (HGNC:26960, WD repeat domain 90)
KY21.Chr1.796	0.0903517	0.0641784	1.40782	0.159184	0.940144	20.2533	6.25228	32.5256	26.3762	DNAH11 (HGNC:2942, dynein axonemal heavy chain 11)
KY21.Chr10.199	0.0903338	0.108106	0.835607	0.403376	0.999415	115.996	100.036	100.602	165.138	SLC22A2 (HGNC:10966, solute carrier family 22 member 2)
KY21.Chr2.570	0.0903338	0.103144	0.875802	0.381138	0.999415	88.3781	61.2723	104.384	84.8626	CES2 (HGNC:1864, carboxylesterase 2)
[truncated: 14,433 more rows]

## Sheet: only significant sorted by FC
KY21 gene ID	log2(FC)	StdErr	Wald-Stats	P-value	P-adj	EBFneg_1	EBFneg_2	MyoD_EBF_1	MyoD_EBF_2	ORF	Ciona gene/human homolog
KY21.Chr8.539	5.86829	0.0945362	62.0745	0	0	33.1418	25.0091	10823.4	11842.9	52..1197/1561	Acta.b (actin alpha.b) ACTC1 (HGNC:143, actin alpha cardiac muscle 1)
KY21.Chr14.759	5.05819	0.0955499	52.9377	0	0	70.8866	77.5283	8397.65	10019.5	43..924/1027	Tpm.a (tropomyosin.a) TPM1 (HGNC:12010, tropomyosin 1)
KY21.Chr3.309	4.24406	0.0902787	47.0106	0	0	347.989	278.852	13625.9	11385.4	52..6330/6607	Myh.c (myosin heavy chain.c) MYH2 (HGNC:7572, myosin heavy chain 2)
KY21.Chr2.1342	4.11458	0.0842046	48.8641	0	0	331.418	267.598	9151.79	9410.58	22..1998/2377	COL24A1 (HGNC:20821, collagen type XXIV alpha 1 chain)
KY21.Chr13.110	3.7844	0.0951721	39.7638	0	0	158.344	145.053	5144.33	4424.33	217..960/1425	SPEGNB (HGNC:51251, SPEG neighbor)
KY21.Chr12.43	3.09806	0.094529	32.7736	1.39976e-235	3.3172e-232	222.787	193.821	3211.71	3483.96	3..515/796	CALML6 (HGNC:24193, calmodulin like 6)
KY21.Chr3.1328	2.37722	0.110231	21.5659	3.75848e-103	7.63455e-100	185.962	167.561	2863.01	1931.2	2..1834/2067	ASTE1 (HGNC:25021, asteroid homolog 1)
KY21.Chr2.1245	2.26143	0.105032	21.5309	7.99003e-103	1.42013e-99	237.516	186.318	2192.07	1829.13	34..1851/2001	SLC6A13 (HGNC:11046, solute carrier family 6 member 13)
KY21.Chr5.673	1.78407	0.115611	15.4317	1.00234e-53	1.01802e-50	48.7921	73.7769	658.832	737.388	3..749/959	COLEC11 (HGNC:17213, collectin subfamily member 11)
KY21.Chr10.344	1.77904	0.104689	16.9935	9.16881e-65	1.08643e-61	332.339	252.592	1754.11	1598.63	204..542/782	RASAL3 (HGNC:26129, RAS protein activator like 3)
KY21.Chr8.891	1.75527	0.11447	15.3338	4.54434e-53	4.30773e-50	139.932	110.04	912.985	1305.05	50..352/740	Myl.d (myosin light chain.d) MYL5 (HGNC:7586, myosin light chain 5)
KY21.Chr1.951	1.73854	0.0962359	18.0654	5.96904e-73	9.43042e-70	813.815	730.266	4069.48	3213.31	38..1453/1559	TUBA3D (HGNC:24071, tubulin alpha 3d)
KY21.Chr12.715	1.68831	0.11623	14.5256	8.33943e-48	7.41115e-45	34.983	45.0164	496.204	608.947	1..636/863	TAGLN3 (HGNC:29868, transgelin 3)
KY21.Chr10.1112	1.66027	0.0944338	17.5813	3.42434e-69	4.86907e-66	1437.99	1573.07	7372.71	5547.04	1..47904/48088	TNXB (HGNC:11976, tenascin XB)
KY21.Chr1.1903	1.57265	0.112594	13.9675	2.46243e-44	2.05961e-41	125.202	142.552	754.139	864.682	1..1956/2446	TSHR (HGNC:12373, thyroid stimulating hormone receptor)
KY21.UAContig27.1	1.40318	0.113713	12.3397	5.53418e-35	3.93452e-32	117.838	142.552	698.165	663.993	53..16204/16204	SVEP1 (HGNC:15985, sushi, von Willebrand factor type A, EGF and pentraxin domain containing 1)
KY21.Chr9.875	1.3552	0.114701	11.815	3.26542e-32	1.85724e-29	30.38	26.2596	476.537	330.276	1..2724/2727	RXFP2 (HGNC:17318, relaxin family peptide receptor 2)
KY21.Chr8.1084	1.28981	0.115937	11.125	9.47575e-29	4.97047e-26	62.6012	48.7678	527.973	387.616	1..636/639	FAT1 (HGNC:3595, FAT atypical cadherin 1)
KY21.Chr3.1507	1.28924	0.107792	11.9605	5.72489e-33	3.69535e-30	645.345	421.404	1965.15	2005.74	1..4959/5304	TTN (HGNC:12403, titin)
KY21.Chr9.1067	1.2801	0.0749793	17.0727	2.36963e-65	3.06307e-62	3492.78	3178.66	9509.57	8745.44	49..1452/1870	HDHD5 (HGNC:1843, haloacid dehalogenase like hydrolase domain containing 5)
KY21.Chr9.312	1.20081	0.0999649	12.0124	3.06003e-33	2.07193e-30	670.201	600.219	2111.89	1727.07	1..5013/5366	PARP14 (HGNC:29232, poly(ADP-ribose) polymerase family member 14)
KY21.Chr1.2148	1.19057	0.107328	11.0929	1.35841e-28	6.66043e-26	385.734	406.398	1486.34	1138.76	1..3027/4320	HMCN1 (HGNC:19194, hemicentin 1)
KY21.Chr6.562	1.15283	0.104269	11.0564	2.04229e-28	9.67979e-26	396.781	381.389	1275.3	1094.04	1..924/1368	Wnttun1 (Tunicate Wnt family member 1) WNT4 (HGNC:12783, Wnt family member 4)
KY21.Chr1.293	1.12774	0.0718996	15.6849	1.91897e-55	2.09892e-52	2636.61	2677.23	6483.93	6268.37	83..2539/2980	KCND2 (HGNC:6238, potassium voltage-gated channel subfamily D member 2)
KY21.Chr2.74	1.1272	0.112658	10.0056	1.44074e-23	4.99654e-21	17.4915	36.2632	302.563	313.074	1..783/786	MYMK (HGNC:33778, myomaker, myoblast fusion factor)
KY21.Chr3.1288	1.12242	0.100917	11.1222	9.78784e-29	4.97047e-26	447.414	486.427	1390.28	1255.74	5..5773/6108	PREDICTED: Ciona intestinalis uncharacterized LOC100176385
KY21.Chr6.276	1.0862	0.115709	9.38729	6.15631e-21	1.75073e-18	69.966	50.0182	372.153	345.185	3..1067/1205	SYNPO (HGNC:30672, synaptopodin)
KY21.Chr1.1985	1.0819	0.116099	9.31879	1.17671e-20	3.28072e-18	112.314	90.0328	437.204	457.57	1..726/792	CD209 (HGNC:1641, CD209 molecule)
KY21.UAContig15.10	1.06473	0.115181	9.24398	2.375e-20	6.14002e-18	49.7127	57.521	378.204	297.019	1..2622/2661	ERO1A (HGNC:13280, endoplasmic reticulum oxidoreductase 1 alpha)
KY21.Chr10.1010	1.02097	0.115999	8.80155	1.34936e-18	2.86367e-16	107.711	111.291	448.55	411.699	1..2166/2169	ADGRD1 (HGNC:19893, adhesion G protein-coupled receptor D1)
KY21.Chr1.1198	1.01907	0.11566	8.81089	1.24154e-18	2.67476e-16	61.6806	92.5337	450.819	353.212	197..1252/1413	TP53I3 (HGNC:19373, tumor protein p53 inducible protein 3)
KY21.Chr2.1407	1.01634	0.0970964	10.4674	1.21999e-25	4.95631e-23	956.509	1010.37	2725.34	2154.82	1..11583/11973	MUC5AC (HGNC:7515, mucin 5AC, oligomeric mucus/gel-forming)
KY21.Chr10.795	1.00301	0.107699	9.31309	1.2417e-20	3.39532e-18	336.021	406.398	1091.5	950.691	520..1788/2281	CDH7 (HGNC:1766, cadherin 7)
KY21.UAContig37.3	0.993937	0.112125	8.86454	7.68195e-19	1.68046e-16	29.4594	27.51	257.935	229.359	1..10320/10785	SVEP1 (HGNC:15985, sushi, von Willebrand factor type A, EGF and pentraxin domain containing 1)
KY21.Chr2.826	0.982118	0.100822	9.74108	2.01409e-22	6.36408e-20	586.426	557.703	1541.56	1302.76	8..3973/4114	WDR49 (HGNC:26587, WD repeat domain 49)
KY21.Chr14.750	0.9697	0.0859297	11.2848	1.55984e-29	8.53051e-27	2175.39	1863.18	4771.42	4255.75	21..1610/1750	Mrf (Myogenic regulatory factor) MYF5 (HGNC:7565, myogenic factor 5)
KY21.Chr1.1992	0.966739	0.113453	8.52104	1.58132e-17	3.08011e-15	49.7127	67.5246	470.486	283.258	37..1263/1372	TECTA (HGNC:11720, tectorin alpha)
KY21.Chr1.1155	0.962282	0.112024	8.58996	8.69992e-18	1.71811e-15	38.6654	25.0091	243.564	262.615	144..335/415	OR1Q1 (HGNC:8223, olfactory receptor family 1 subfamily Q member 1)
KY21.Chr11.192	0.914023	0.109154	8.37368	5.58478e-17	1.0313e-14	23.0151	26.2596	290.461	190.368	1..3021/3024	LRP1B (HGNC:6693, LDL receptor related protein 1B)
KY21.Chr11.569	0.912587	0.111561	8.1802	2.83379e-16	4.79686e-14	270.658	351.378	900.882	772.938	2..1669/1783	ACSF2 (HGNC:26101, acyl-CoA synthetase family member 2)
KY21.Chr11.427	0.872773	0.0883121	9.88282	4.94219e-23	1.59711e-20	1333.04	1154.17	2564.22	2625.01	2..562/1221	CFLAR (HGNC:1876, CASP8 and FADD like apoptosis regulator)
KY21.Chr3.1290	0.862316	0.115563	7.46184	8.53228e-14	1.06421e-11	142.694	160.058	427.371	479.359	23..1003/1155	SNX30 (HGNC:23685, sorting nexin family member 30)
KY21.Chr2.73	0.858583	0.116147	7.39219	1.44426e-13	1.78573e-11	128.885	87.5319	402.409	377.295	1..3912/4305	NAIP (HGNC:7634, NLR family apoptosis inhibitory protein)
KY21.Chr14.497	0.838272	0.108776	7.70643	1.29389e-14	1.82157e-12	38.6654	20.0073	261.717	204.129	2..1054/1136	SULT2A1 (HGNC:11458, sulfotransferase family 2A member 1)
KY21.Chr1.422	0.825915	0.0987621	8.36267	6.13135e-17	1.11771e-14	4155.61	3735.11	230382	128154	3..1784/2167	Ebf (Ebf transcription factor) EBF3 (HGNC:19087, EBF transcription factor 3)
KY21.Chr1.1244	0.815685	0.0769784	10.5963	3.10086e-26	1.33609e-23	2641.22	2465.9	5039.95	4711.02	53..2545/2723	ECEL1 (HGNC:3147, endothelin converting enzyme like 1)
KY21.Chr10.65	0.80065	0.110237	7.26297	3.78695e-13	4.52493e-11	483.318	345.126	956.857	982.801	178..4635/5200	GIN1 (HGNC:25959, gypsy retrotransposon integrase 1)
KY21.Chr7.648	0.800031	0.113814	7.02928	2.07604e-12	2.32435e-10	230.151	221.331	626.306	516.057	109..2010/2367	SLC23A1 (HGNC:10974, solute carrier family 23 member 1)
KY21.Chr12.587	0.799776	0.111955	7.14375	9.08158e-13	1.04985e-10	54.3157	37.5137	258.692	217.891	1..954/1515	NLRP5 (HGNC:21269, NLR family pyrin domain containing 5)
KY21.Chr1.1396	0.794882	0.114257	6.95695	3.47722e-12	3.80328e-10	57.0775	63.7732	254.91	245.414	46..309/642	ZBTB7C (HGNC:31700, zinc finger and BTB domain containing 7C)
KY21.Chr13.32	0.791389	0.108772	7.27567	3.447e-13	4.18914e-11	54.3157	25.0091	313.909	221.331	9..380/1981	FAM205A (HGNC:41911, family with sequence similarity 205 member A)
KY21.Chr2.982	0.790572	0.0980814	8.06036	7.60686e-16	1.2153e-13	682.169	607.722	1309.34	1330.28	391..2865/3244	NSUN7 (HGNC:25857, NOP2/Sun RNA methyltransferase family member 7)
KY21.UAContig5.34	0.789377	0.11533	6.84448	7.67566e-12	7.96644e-10	94.8224	91.2833	401.653	276.377	1..5781/6498	GIN1 (HGNC:25959, gypsy retrotransposon integrase 1)
KY21.Chr13.387	0.782319	0.0919522	8.5079	1.77116e-17	3.40326e-15	950.986	894.076	1884.21	1733.95	32..6661/7406	SVEP1 (HGNC:15985, sushi, von Willebrand factor type A, EGF and pentraxin domain containing 1)
KY21.Chr9.801	0.770252	0.116226	6.6272	3.42117e-11	3.33189e-09	113.234	148.804	390.307	373.854	149..2431/2956	LRP1 (HGNC:6692, LDL receptor related protein 1)
KY21.Chr10.849	0.769211	0.10589	7.26426	3.7509e-13	4.51984e-11	29.4594	15.0055	208.769	173.166	81..1706/1955	STAT5B (HGNC:11367, signal transducer and activator of transcription 5B)
KY21.Chr13.70	0.752644	0.100098	7.51905	5.51769e-14	7.1978e-12	134.408	110.04	2377.39	1402.53	86..289/361	CHD6 (HGNC:19057, chromodomain helicase DNA binding protein 6)
KY21.Chr1.59	0.749517	0.085849	8.73065	2.53214e-18	5.07106e-16	2151.46	1944.46	4084.61	3535.56	3..7844/8272	FBN1 (HGNC:3603, fibrillin 1)
KY21.Chr11.815	0.748687	0.108865	6.87722	6.10333e-12	6.47636e-10	603.917	427.656	1117.97	1120.42	1..4272/4848	GIN1 (HGNC:25959, gypsy retrotransposon integrase 1)
KY21.Chr1.2038	0.746204	0.0894993	8.33754	7.5852e-17	1.36524e-14	2053.87	1786.9	3907.61	3317.67	1..13203/13448	PKHD1L1 (HGNC:20313, PKHD1 like 1)
KY21.Chr3.582	0.743953	0.11462	6.49058	8.55042e-11	7.79349e-09	528.428	372.636	1315.39	880.737	335..5341/5819	RTL1 (HGNC:14665, retrotransposon Gag like 1)
KY21.Chr7.959	0.72816	0.0973911	7.47666	7.62347e-14	9.67841e-12	641.662	699.005	1271.52	1303.9	1..1575/1960	CHRNB1 (HGNC:1961, cholinergic receptor nicotinic beta 1 subunit)
KY21.Chr4.1032	0.726487	0.111804	6.49788	8.14616e-11	7.47292e-09	267.896	296.358	661.857	583.717	7..765/768	LMBRD2 (HGNC:25287, LMBR1 domain containing 2)
KY21.Chr6.536	0.725764	0.116233	6.24404	4.26412e-10	3.50472e-08	117.838	157.557	363.076	396.79	394..2016/2404	UMOD (HGNC:12559, uromodulin)
KY21.UAContig2.35	0.725462	0.10611	6.83688	8.09367e-12	8.33941e-10	20.2533	33.7623	213.307	161.698	1..4665/4668	GIN1 (HGNC:25959, gypsy retrotransposon integrase 1)
KY21.Chr1.800	0.724683	0.113531	6.38311	1.73523e-10	1.53249e-08	306.562	256.343	720.857	573.396	1..3636/3639	GIN1 (HGNC:25959, gypsy retrotransposon integrase 1)
KY21.Chr11.505	0.724435	0.0752246	9.6303	5.95546e-22	1.80172e-19	4066.32	4447.87	7853.79	7188.1	55..1395/1897	GPHN (HGNC:15465, gephyrin)
KY21.Chr8.564	0.722243	0.101316	7.12864	1.01367e-12	1.16237e-10	12.8885	10.0036	152.795	135.322	11..1684/2033	BCHE (HGNC:983, butyrylcholinesterase)
KY21.Chr6.230	0.715292	0.100754	7.09936	1.25334e-12	1.4257e-10	581.823	671.495	1169.41	1259.18	26..2485/2676	FBN1 (HGNC:3603, fibrillin 1)
KY21.Chr7.566	0.71478	0.114124	6.2632	3.77157e-10	3.13371e-08	211.739	201.323	473.512	483.946	1..2109/2112	NELL2 (HGNC:7751, neural EGFL like 2)
KY21.Chr8.509	0.714161	0.116166	6.14779	7.85715e-10	6.1385e-08	109.552	118.793	300.294	350.919	1..1668/1671	SLC22A5 (HGNC:10969, solute carrier family 22 member 5)
KY21.Chr7.719	0.709668	0.108091	6.56547	5.18699e-11	4.85222e-09	43.2685	25.0091	192.884	193.808	3..2411/2517	ASTL (HGNC:31704, astacin like metalloendopeptidase)
KY21.Chr3.271	0.696239	0.0995168	6.9962	2.63003e-12	2.9216e-10	879.178	776.533	1702.68	1427.76	1..1605/1928	ALDH5A1 (HGNC:408, aldehyde dehydrogenase 5 family member A1)
KY21.Chr1.952	0.691045	0.105058	6.57775	4.77605e-11	4.4974e-09	539.475	501.433	1108.14	928.902	140..1522/1907	TUBA3D (HGNC:24071, tubulin alpha 3d)
KY21.UAContig2.63	0.688388	0.11355	6.06241	1.34099e-09	1.00886e-07	62.6012	85.031	293.486	225.918	1..1077/1080	DUOX1 (HGNC:3062, dual oxidase 1)
KY21.Chr6.33	0.685188	0.110569	6.19693	5.75741e-10	4.57344e-08	320.371	307.612	611.934	692.663	3..2585/2851	PREDICTED: Ciona intestinalis uncharacterized LOC101243021 60% query coverage
KY21.Chr9.654	0.681423	0.108801	6.26303	3.7757e-10	3.13371e-08	40.5066	32.5119	188.346	170.872	105..515/567	CCK (HGNC:1569, cholecystokinin)
KY21.Chr1.1543	0.680779	0.116075	5.86499	4.49164e-09	3.27521e-07	141.773	178.815	530.242	347.478	42..2324/2437	NLRP3 (HGNC:16400, NLR family pyrin domain containing 3)
KY21.Chr13.378	0.677774	0.0859074	7.88959	3.03183e-15	4.44428e-13	2233.39	2625.96	4485.5	4021.8	3..971/1985	CA14 (HGNC:1372, carbonic anhydrase 14)
KY21.Chr8.482	0.667452	0.114694	5.81939	5.90622e-09	4.17813e-07	95.743	92.5337	347.191	238.533	2..2038/2097	PRSS1 (HGNC:9475, serine protease 1)
KY21.Chr7.722	0.657418	0.112162	5.86133	4.59167e-09	3.31416e-07	296.435	296.358	666.396	555.048	57..1325/2115	GHSR (HGNC:4267, growth hormone secretagogue receptor)
KY21.Chr1.1814	0.654248	0.10438	6.26794	3.65845e-10	3.07808e-08	501.73	452.665	878.947	918.581	346..1419/1904	GJA9 (HGNC:19155, gap junction protein alpha 9)
KY21.Chr7.576	0.647975	0.111308	5.82147	5.83326e-09	4.14716e-07	292.753	303.861	631.601	567.662	1..14115/14393	SVEP1 (HGNC:15985, sushi, von Willebrand factor type A, EGF and pentraxin domain containing 1)
KY21.Chr9.50	0.647149	0.0940362	6.88192	5.90529e-12	6.31333e-10	996.095	905.33	1592.24	1761.47	2..3556/3610	KCNH8 (HGNC:18864, potassium voltage-gated channel subfamily H member 8)
KY21.Chr6.237	0.646089	0.115649	5.58663	2.31517e-08	1.5528e-06	195.168	188.819	388.794	487.387	24..1151/1646	COLEC12 (HGNC:16016, collectin subfamily member 12)
KY21.Chr6.335	0.645342	0.114386	5.64181	1.68275e-08	1.15034e-06	83.7751	80.0292	282.14	220.184	193..570/1325	SLC35B4 (HGNC:20584, solute carrier family 35 member B4)
KY21.Chr9.353	0.644966	0.115047	5.60611	2.06927e-08	1.40109e-06	87.4575	86.2815	271.551	235.092	498..1562/1726	PLA2G4D (HGNC:30038, phospholipase A2 group IVD)
KY21.Chr9.591	0.64392	0.115538	5.57322	2.50068e-08	1.66155e-06	266.976	262.596	710.268	477.066	88..594/1251	COLEC11 (HGNC:17213, collectin subfamily member 11)
KY21.Chr5.473	0.635046	0.0925668	6.86041	6.86608e-12	7.17859e-10	3.68242	2.50091	182.294	91.7434	3..278/281	ZNF426 (HGNC:20725, zinc finger protein 426)
KY21.Chr3.1112	0.634709	0.111641	5.68525	1.30625e-08	9.01631e-07	364.56	526.442	863.062	908.26	2..982/1210	PGAP3 (HGNC:23719, post-GPI attachment to proteins phospholipase 3)
KY21.Chr10.137	0.629752	0.114884	5.48164	4.21398e-08	2.73601e-06	216.342	212.577	498.473	419.726	34..3210/3680	PTPRE (HGNC:9669, protein tyrosine phosphatase receptor type E)
KY21.Chr1.1505	0.629142	0.116177	5.4154	6.11531e-08	3.88186e-06	3477.13	2951.08	9142.71	6818.83	241..4959/5722	MEGF6 (HGNC:3232, multiple EGF like domains 6)
KY21.Chr9.761	0.628793	0.115285	5.45423	4.91842e-08	3.15023e-06	223.707	228.833	558.229	424.313	1..2022/2226	GRIN2A (HGNC:4585, glutamate ionotropic receptor NMDA type subunit 2A)
KY21.Chr10.1121	0.624341	0.10099	6.18218	6.32211e-10	4.99412e-08	11.9679	37.5137	182.294	182.34	9..803/1443	CLEC3B (HGNC:11891, C-type lectin domain family 3 member B)
KY21.Chr8.1038	0.621079	0.114714	5.41415	6.15793e-08	3.89154e-06	239.357	351.378	596.05	644.497	1..2625/2628	BMP1 (HGNC:1067, bone morphogenetic protein 1)
KY21.Chr9.299	0.620778	0.111642	5.56042	2.6913e-08	1.77165e-06	295.514	323.868	648.242	565.369	1..1674/2009	HMCN1 (HGNC:19194, hemicentin 1)
KY21.Chr1.244	0.61553	0.112713	5.46103	4.7337e-08	3.04563e-06	66.2836	100.036	311.64	220.184	27..836/1496	ABHD2 (HGNC:18717, abhydrolase domain containing 2, acylglycerol lipase)
KY21.Chr10.375	0.61471	0.0975413	6.30205	2.93742e-10	2.51609e-08	16.5709	7.50274	138.423	121.56	1..2376/2379	PEX5 (HGNC:9719, peroxisomal biogenesis factor 5)
KY21.Chr12.637	0.601159	0.0944664	6.36373	1.96907e-10	1.71768e-08	992.413	950.346	1755.62	1532.11	143..2176/2444	CALM3 (HGNC:1449, calmodulin 3)
KY21.Chr9.222	0.600567	0.0750632	8.00081	1.23599e-15	1.91028e-13	2764.58	2688.48	4475.67	4267.21	18..794/2286	RGR (HGNC:9990, retinal G protein coupled receptor)
KY21.Chr9.1072	0.58912	0.111647	5.27665	1.31566e-07	7.86025e-06	289.07	343.875	611.934	586.011	59..1114/1497	EMILIN1 (HGNC:19880, elastin microfibril interfacer 1)
KY21.Chr2.903	0.587457	0.112756	5.20999	1.88852e-07	1.08716e-05	261.452	265.097	520.409	495.414	11..1699/2291	TEX45 (HGNC:24745, testis expressed 45)
KY21.Chr5.113	0.585856	0.095533	6.1325	8.65093e-10	6.68519e-08	5.52363	25.0091	193.641	137.615	14..1852/1890	AMY2B (HGNC:478, amylase alpha 2B)
KY21.Chr9.785	0.58267	0.108519	5.3693	7.90434e-08	4.90794e-06	36.8242	65.0237	199.692	184.634	61..690/1221	RAC1 (HGNC:9801, Rac family small GTPase 1)
KY21.Chr1.2010	0.571039	0.0850085	6.71743	1.84956e-11	1.85203e-09	2014.29	2367.11	3424.26	3584.87	22..1947/2619	KCNA1 (HGNC:6218, potassium voltage-gated channel subfamily A member 1)
KY21.Chr1.1991	0.569823	0.115826	4.91966	8.66928e-07	4.7411e-05	264.214	468.921	774.562	744.268	31..1248/1356	TECTA (HGNC:11720, tectorin alpha)
KY21.Chr10.688	0.569003	0.0976622	5.82624	5.66907e-09	4.05068e-07	707.946	771.531	1270.01	1193.81	31..1872/1931	HCN4 (HGNC:16882, hyperpolarization activated cyclic nucleotide gated potassium channel 4)
KY21.Chr7.645	0.561413	0.115036	4.88032	1.05915e-06	5.74811e-05	99.4254	96.2851	270.038	223.625	38..562/795	EMP3 (HGNC:3335, epithelial membrane protein 3)
KY21.Chr9.457	0.560565	0.115773	4.84192	1.28589e-06	6.82241e-05	185.962	210.077	443.255	365.827	1..2040/2633	NYNRIN (HGNC:20165, NYN domain and retroviral integrase containing)
KY21.Chr2.620	0.553103	0.10577	5.22931	1.7014e-07	9.91484e-06	469.509	561.455	905.421	863.535	1..2529/2822	SELP (HGNC:10721, selectin P)
KY21.Chr1.726	0.552252	0.10496	5.26156	1.42837e-07	8.44793e-06	1077.11	972.855	2036.25	1463.31	23..2035/2422	SLC6A14 (HGNC:11047, solute carrier family 6 member 14)
KY21.Chr5.180	0.55066	0.104645	5.26217	1.42363e-07	8.44793e-06	1030.16	825.301	1769.24	1391.06	209..973/1213	ODF3 (HGNC:19905, outer dense fiber of sperm tails 3)
KY21.Chr8.390	0.547366	0.0820641	6.66998	2.5583e-11	2.54381e-09	1767.56	1933.2	2898.56	2866.98	1..2358/2667	DHX32 (HGNC:16717, DEAH-box helicase 32 (putative))
KY21.Chr2.3	0.541889	0.113336	4.78125	1.7421e-06	9.0076e-05	261.452	277.601	528.729	467.891	1..1752/1755	ASPRV1 (HGNC:26321, aspartic peptidase retroviral like 1)
KY21.Chr6.430	0.540207	0.0869424	6.21339	5.18534e-10	4.18922e-08	1653.41	1603.08	2721.56	2383.03	980..1951/2865	TMEM150A (HGNC:24677, transmembrane protein 150A)
KY21.Chr9.749	0.539992	0.116138	4.64956	3.32641e-06	0.00016423	406.908	255.093	803.306	564.222	1..4713/5258	RTL1 (HGNC:14665, retrotransposon Gag like 1)
KY21.Chr1.234	0.539208	0.110879	4.86304	1.15598e-06	6.20258e-05	66.2836	86.2815	281.384	176.606	179..1549/1844	EGFEM1P (HGNC:25149, EGF like and EMI domain containing 1, pseudogene)
KY21.Chr4.506	0.537646	0.0776162	6.92698	4.29922e-12	4.66646e-10	2531.67	2710.99	3904.58	4131.89	34..2493/3289	LRP1B (HGNC:6693, LDL receptor related protein 1B)
KY21.Chr4.359	0.536026	0.0975913	5.49256	3.96151e-08	2.58389e-06	765.944	837.805	1232.95	1363.54	43..3801/4437	THBS1 (HGNC:11785, thrombospondin 1)
KY21.Chr11.776	0.531104	0.0985961	5.38666	7.17771e-08	4.47631e-06	811.974	731.517	1189.07	1315.37	1..690/1782	TMPRSS11A (HGNC:27954, transmembrane serine protease 11A)
KY21.Chr5.1010	0.530869	0.105711	5.0219	5.11619e-07	2.85283e-05	632.456	603.97	1159.57	917.434	1..6504/6837	MUC4 (HGNC:7514, mucin 4, cell surface associated)
KY21.Chr11.719	0.530317	0.116222	4.56296	5.04383e-06	0.000242291	147.297	142.552	332.82	282.111	58..978/1971	USH2A (HGNC:12601, usherin)
KY21.Chr9.1059	0.526808	0.101915	5.16907	2.35257e-07	1.34884e-05	27.6182	25.0091	128.589	121.56	352..1356/2085	SULT1C2 (HGNC:11456, sulfotransferase family 1C member 2)
KY21.Chr8.537	0.525092	0.0838482	6.26241	3.7907e-10	3.13371e-08	1550.3	1601.83	2494.63	2347.48	20..3208/4046	TRPC5 (HGNC:12337, transient receptor potential cation channel subfamily C member 5)
KY21.Chr7.188	0.522997	0.115541	4.52651	5.9965e-06	0.0002814	236.596	281.353	571.845	422.02	2..796/991	COL1A1 (HGNC:2197, collagen type I alpha 1 chain)
KY21.Chr8.1042	0.521577	0.110983	4.69959	2.60687e-06	0.000132382	347.989	322.618	557.473	618.121	1..1077/1629	MDGA1 (HGNC:19267, MAM domain containing glycosylphosphatidylinositol anchor 1)
KY21.Chr14.851	0.51938	0.0884379	5.87282	4.28436e-09	3.14017e-07	1380.91	1546.81	2352.43	2170.88	1..1452/2379	GLRA2 (HGNC:4327, glycine receptor alpha 2)
KY21.Chr11.1195	0.518343	0.0977656	5.3019	1.14605e-07	6.93435e-06	803.689	742.771	1180.75	1290.14	211..867/933	CRYAB (HGNC:2389, crystallin alpha B)
KY21.Chr5.830	0.510659	0.101531	5.02961	4.91471e-07	2.76215e-05	588.267	617.725	1006.78	932.342	395..1543/1703	{Fringe 1} LFNG (HGNC:6560, LFNG O-fucosylpeptide 3-beta-N-acetylglucosaminyltransferase)
KY21.Chr3.1164	0.510296	0.0755437	6.75497	1.42861e-11	1.44067e-09	3871.15	4181.52	6274.41	5752.31	57..5969/6559	MYO10 (HGNC:7593, myosin X)
KY21.Chr11.123	0.509438	0.0786942	6.47364	9.56702e-11	8.66455e-09	3170.57	3556.3	5231.32	4862.4	56..2014/2623	SLC24A2 (HGNC:10976, solute carrier family 24 member 2)
KY21.Chr9.135	0.509195	0.099392	5.1231	3.00557e-07	1.71631e-05	19.3327	28.7605	139.936	107.798	20..1777/2009	SLC22A16 (HGNC:20302, solute carrier family 22 member 16)
KY21.Chr3.311	0.504713	0.106981	4.71778	2.38432e-06	0.000122392	576.299	551.451	1039.31	823.397	170..1360/2237	Foxq (forkhead box q) FOXQ1 (HGNC:20951, forkhead box Q1)
KY21.Chr10.155	0.500624	0.109889	4.55575	5.21993e-06	0.000249068	700.581	1100.4	1517.36	1516.06	45..1508/2187	HMCN1 (HGNC:19194, hemicentin 1)
KY21.Chr1.1194	0.499652	0.111571	4.47831	7.52354e-06	0.000342876	153.741	92.5337	426.614	235.092	2..451/560	BRWD3 (HGNC:17342, bromodomain and WD repeat domain containing 3)
KY21.Chr1.279	0.496281	0.110062	4.50909	6.51063e-06	0.000299669	352.592	340.124	578.652	589.451	1..1977/2545	MASP1 (HGNC:6901, MBL associated serine protease 1)
KY21.Chr10.1046	0.495169	0.115963	4.27005	1.95427e-05	0.000829487	116.917	145.053	281.384	268.349	1..5775/5778	GIN1 (HGNC:25959, gypsy retrotransposon integrase 1)
KY21.Chr10.1090	0.494794	0.116104	4.26166	2.02918e-05	0.000856171	216.342	163.81	377.448	360.093	3..1631/2167	BCHE (HGNC:983, butyrylcholinesterase)
KY21.Chr10.852	0.494356	0.0980119	5.04384	4.5629e-07	2.5746e-05	1715.09	1540.56	2882.67	2198.4	13..4611/5079	SELL (HGNC:10720, selectin L)
KY21.Chr8.541	0.49429	0.109377	4.51914	6.20908e-06	0.000288519	414.273	393.894	725.396	622.708	44..1582/2837	ADRB2 (HGNC:286, adrenoceptor beta 2)
KY21.Chr2.847	0.492382	0.110677	4.4488	8.63511e-06	0.000388553	338.783	342.625	599.832	549.314	3..965/1392	SLC39A10 (HGNC:20861, solute carrier family 39 member 10)
KY21.Chr8.1040	0.481962	0.116233	4.14651	3.37574e-05	0.00134077	141.773	160.058	302.563	290.139	1..732/735	MALRD1 (HGNC:24331, MAM and LDL receptor class A domain containing 1)
KY21.Chr8.173	0.481349	0.105762	4.55126	5.33263e-06	0.000251909	904.955	865.315	1643.68	1189.22	1..2328/2879	CYP2J2 (HGNC:2634, cytochrome P450 family 2 subfamily J member 2)
KY21.Chr12.647	0.478774	0.109069	4.38962	1.13549e-05	0.000502976	558.808	491.429	963.664	755.736	12..2867/3067	ATL2 (HGNC:24047, atlastin GTPase 2)
KY21.Chr3.1349	0.478441	0.115834	4.13041	3.62123e-05	0.00143029	160.185	116.292	273.063	305.047	4..1344/2035	{IRF-like-7} IRF8 (HGNC:5358, interferon regulatory factor 8)
KY21.Chr7.50	0.477447	0.109943	4.34269	1.40746e-05	0.000613885	84.6957	65.0237	251.884	159.404	1..5748/5751	NSL1 (HGNC:24548, NSL1 component of MIS12 kinetochore complex)
KY21.Chr1.1399	0.474513	0.103341	4.59173	4.39596e-06	0.000214062	31.3006	38.7641	135.397	120.413	1..1593/1891	ZNF423 (HGNC:16762, zinc finger protein 423)
KY21.Chr4.413	0.469896	0.0705404	6.66137	2.71291e-11	2.67881e-09	4495.32	4271.56	6368.2	6237.4	185..1351/1973	CDK5R1 (HGNC:1775, cyclin dependent kinase 5 regulatory subunit 1)
KY21.UAContig25.3	0.469732	0.116189	4.04284	5.28085e-05	0.00202951	162.027	162.559	310.127	303.9	1..6315/6509	IGHV5-51 (HGNC:5659, immunoglobulin heavy variable 5-51)
KY21.Chr2.214	0.466963	0.114046	4.09453	4.23018e-05	0.00164792	90.2194	88.7824	203.474	201.835	1..1869/1935	MIB2 (HGNC:30577, MIB E3 ubiquitin protein ligase 2)
KY21.Chr1.1332	0.46607	0.067463	6.90853	4.89705e-12	5.27509e-10	8272.56	7899.13	11881.7	11207.6	80..2647/3678	OSBPL8 (HGNC:16396, oxysterol binding protein like 8)
KY21.Chr2.872	0.453365	0.0988917	4.58445	4.55176e-06	0.000220141	21.1739	40.0146	149.012	108.945	1..1038/1335	SVEP1 (HGNC:15985, sushi, von Willebrand factor type A, EGF and pentraxin domain containing 1)
KY21.Chr10.64	0.453327	0.115401	3.92827	8.55593e-05	0.00315173	243.04	225.082	453.089	368.12	411..1391/2170	CTNNA2 (HGNC:2510, catenin alpha 2)
KY21.Chr1.602	0.450783	0.0999733	4.50904	6.51225e-06	0.000299669	40.5066	31.2614	185.32	99.7709	438..731/748	CCDC157 (HGNC:33854, coiled-coil domain containing 157)
KY21.Chr1.693	0.446732	0.114821	3.89068	9.99629e-05	0.00359841	271.579	185.067	624.793	332.57	107..745/852	KIAA0754 (HGNC:29111, KIAA0754)
KY21.UAContig24.1	0.445485	0.105916	4.20601	2.59916e-05	0.00107071	461.223	466.42	714.806	722.479	2..13516/13519	PMS2CL (HGNC:30061, PMS2 C-terminal like pseudogene)
KY21.Chr2.742	0.445106	0.114042	3.90301	9.50031e-05	0.00345486	284.467	336.373	573.358	464.451	3..1694/1929	CES2 (HGNC:1864, carboxylesterase 2)
KY21.Chr4.333	0.440016	0.0689707	6.37976	1.7737e-10	1.5568e-08	5299.93	5607.04	7703.26	7583.74	1..2229/3898	CAPN3 (HGNC:1480, calpain 3)
KY21.Chr2.4	0.439878	0.114827	3.83077	0.000127743	0.00447382	108.631	107.539	245.076	202.982	1..591/594	RTL1 (HGNC:14665, retrotransposon Gag like 1)
KY21.Chr14.424	0.439628	0.10879	4.04108	5.32054e-05	0.00203916	52.4745	62.5228	157.333	145.643	21..509/530	CDC42BPB (HGNC:1738, CDC42 binding protein kinase beta)
KY21.Chr1.1371	0.439539	0.111061	3.95764	7.5695e-05	0.00283823	61.6806	92.5337	191.371	180.046	2..931/2084	SI (HGNC:10856, sucrase-isomaltase)
KY21.Chr12.416	0.439058	0.103248	4.25247	2.11424e-05	0.00088942	34.983	38.7641	124.807	118.12	1..561/564	RBPMS (HGNC:19097, RNA binding protein, mRNA processing factor)
KY21.Chr12.51	0.436587	0.114322	3.81892	0.000134039	0.00464852	100.346	93.7842	212.551	198.395	1..1245/1347	OPRL1 (HGNC:8155, opioid related nociceptin receptor 1)
KY21.UAContig1.6	0.436001	0.102899	4.23717	2.26353e-05	0.000941088	38.6654	35.0128	133.128	111.239	2270..2635/5546	NRDE2 (HGNC:20186, NRDE-2, necessary for RNA interference, domain containing)
KY21.Chr7.1169	0.435412	0.112585	3.86739	0.000110008	0.0039105	86.5369	75.0274	175.487	192.661	1..2127/2130	LPL (HGNC:6677, lipoprotein lipase)
KY21.Chr7.721	0.431444	0.116072	3.71703	0.00020158	0.00669688	273.42	247.59	549.909	369.267	33..1208/1529	GHSR (HGNC:4267, growth hormone secretagogue receptor)
KY21.Chr11.818	0.431044	0.111316	3.87226	0.000107832	0.00385243	463.065	427.656	802.549	612.387	3..791/1307	CYP2A13 (HGNC:2608, cytochrome P450 family 2 subfamily A member 13)
KY21.Chr13.42	0.430764	0.115672	3.724	0.000196087	0.00654499	241.199	351.378	554.447	462.157	31..1500/1847	ALG9 (HGNC:15672, ALG9 alpha-1,2-mannosyltransferase)
KY21.Chr3.1289	0.428396	0.107905	3.97011	7.184e-05	0.00270236	62.6012	55.0201	131.615	183.487	1..411/411	TYW5 (HGNC:26754, tRNA-yW synthesizing protein 5)
KY21.Chr11.292	0.427961	0.100687	4.25041	2.13376e-05	0.000894984	623.25	662.742	968.959	939.223	1..1062/1065	CLDN19 (HGNC:2040, claudin 19)
KY21.Chr12.401	0.427011	0.111547	3.82808	0.000129146	0.00450507	124.282	75.0274	269.281	193.808	96..275/769	MRPS27 (HGNC:14512, mitochondrial ribosomal protein S27)
KY21.UAContig5.29	0.424744	0.116081	3.65904	0.000253164	0.00818121	252.246	211.327	467.46	345.185	1..2958/2961	GIN1 (HGNC:25959, gypsy retrotransposon integrase 1)
KY21.Chr3.882	0.423294	0.0860752	4.91772	8.75584e-07	4.77009e-05	1913.94	1859.43	2863.76	2491.98	99..1874/2314	LCA5L (HGNC:1255, lebercilin LCA5 like)
KY21.Chr1.217	0.422906	0.101202	4.17882	2.93026e-05	0.00118368	652.709	613.974	915.254	964.453	22..897/1331	RAB12 (HGNC:31332, RAB12, member RAS oncogene family)
KY21.Chr3.374	0.420412	0.106559	3.94536	7.96787e-05	0.00297363	505.412	536.446	849.447	727.066	1..13260/13350	DNAH17 (HGNC:2946, dynein axonemal heavy chain 17)
KY21.Chr9.159	0.419947	0.0900221	4.66493	3.08715e-06	0.000152948	8371.99	6294.79	10939.9	10019.5	241..2124/2521	FUT5 (HGNC:4016, fucosyltransferase 5)
KY21.Chr1.1655	0.418555	0.112357	3.72523	0.000195137	0.00654399	320.371	400.146	546.127	596.332	1..741/1206	HDAC7 (HGNC:14067, histone deacetylase 7)
KY21.Chr7.588	0.416307	0.0914016	4.55471	5.24586e-06	0.000249468	19.3327	13.755	116.487	74.5415	1..1620/1623	SCEL (HGNC:10573, sciellin)
KY21.Chr13.31	0.415999	0.105126	3.95714	7.58511e-05	0.00283823	75.4897	38.7641	182.294	145.643	1..867/870	NYNRIN (HGNC:20165, NYN domain and retroviral integrase containing)
KY21.Chr13.67	0.414442	0.111282	3.72426	0.00019589	0.00654499	383.893	516.438	712.537	689.222	617..928/1496	SLC9A3R2 (HGNC:11076, SLC9A3 regulator 2)
KY21.Chr5.751	0.411882	0.089945	4.57927	4.66602e-06	0.000224902	1209.68	1324.23	1738.98	1854.36	217..954/1452	KCNIP3 (HGNC:15523, potassium voltage-gated channel interacting protein 3)
KY21.Chr7.1124	0.411848	0.115179	3.57572	0.000349272	0.0106117	217.263	235.086	366.102	383.029	96..1781/2106	ADRA1D (HGNC:280, adrenoceptor alpha 1D)
KY21.Chr4.1000	0.410774	0.112065	3.66549	0.000246861	0.00801397	400.463	572.709	740.524	782.113	27..1598/1863	KLHL12 (HGNC:19360, kelch like family member 12)
KY21.Chr2.891	0.407922	0.112221	3.63498	0.000277999	0.00880373	337.862	347.627	491.665	584.864	394..870/890	CCN2 (HGNC:2500, cellular communication network factor 2)
KY21.Chr7.720	0.40778	0.0945437	4.31313	1.60957e-05	0.000697758	1072.51	1274.21	1714.02	1634.18	2..2185/2561	LPA (HGNC:6667, lipoprotein(a))
KY21.Chr4.1069	0.403129	0.0900393	4.47726	7.56063e-06	0.000343465	1328.43	1194.19	1807.82	1747.71	56..5002/5105	CFAP43 (HGNC:26684, cilia and flagella associated protein 43)
KY21.Chr11.1248	0.40306	0.0902866	4.46423	8.03569e-06	0.000363884	4450.21	3743.86	6379.55	5165.15	1..23952/24109	MYH9 (HGNC:7579, myosin heavy chain 9)
KY21.Chr10.652	0.401156	0.103511	3.87551	0.000106401	0.00381089	40.5066	41.265	125.564	112.386	1..1752/1956	SLC34A2 (HGNC:11020, solute carrier family 34 member 2)
KY21.Chr3.1242	0.39958	0.116218	3.4382	0.000585595	0.0164557	196.089	160.058	304.833	313.074	9..1055/1509	MYNN (HGNC:14955, myoneurin)
KY21.Chr9.907	0.3992	0.116046	3.44002	0.000581669	0.0163777	133.488	160.058	274.576	253.441	2..916/1433	TNR (HGNC:11953, tenascin R)
KY21.Chr1.219	0.397687	0.0960697	4.13956	3.47969e-05	0.00137821	29.4594	20.0073	103.628	94.037	3..1427/1706	Prrx (paired related homeobox 2) PRRX2 (HGNC:21338, paired related homeobox 2)
KY21.Chr10.1006	0.397244	0.115361	3.4435	0.000574246	0.0162653	266.976	216.329	411.486	380.735	1..3612/4428	HEPHL1 (HGNC:30477, hephaestin like 1)
KY21.Chr8.1044	0.396498	0.0933364	4.24805	2.15642e-05	0.000899181	13.8091	33.7623	113.461	100.918	1..4686/4689	UNC5A (HGNC:12567, unc-5 netrin receptor A)
KY21.Chr7.468	0.396482	0.107917	3.67396	0.000238818	0.00782433	61.6806	52.5191	145.23	136.468	1..1557/1717	SLC43A3 (HGNC:17466, solute carrier family 43 member 3)
KY21.Chr1.1446	0.395008	0.0708905	5.57209	2.51705e-08	1.66465e-06	5289.8	5128.12	7323.55	6814.24	109..1257/1741	HSD17B6 (HGNC:23316, hydroxysteroid 17-beta dehydrogenase 6)
KY21.UAContig2.31	0.394827	0.10807	3.65343	0.000258756	0.00832411	50.6333	82.5301	167.166	154.817	1..4521/4521	EZH1 (HGNC:3526, enhancer of zeste 1 polycomb repressive complex 2 subunit)
KY21.Chr11.239	0.392295	0.115639	3.39241	0.000692817	0.0190914	117.838	148.804	245.833	243.12	1..2505/3318	CCDC60 (HGNC:28610, coiled-coil domain containing 60)
KY21.Chr3.1352	0.391009	0.0674363	5.7982	6.70304e-09	4.71834e-07	6118.35	6409.84	8458.16	8427.78	3..1157/2873	FA2H (HGNC:21197, fatty acid 2-hydroxylase)
KY21.Chr1.987	0.390916	0.0909393	4.29864	1.71846e-05	0.000738855	1557.66	1406.76	2205.69	1933.49	3..1310/1545	SLC25A36 (HGNC:25554, solute carrier family 25 member 36)
KY21.Chr12.541	0.390763	0.107892	3.6218	0.000292565	0.00916294	526.586	441.411	734.473	705.277	63..1364/2129	Maf/a/b (MAF bZIP transcription factor/a/b) MAFA (HGNC:23145, MAF bZIP transcription factor A)
KY21.Chr14.629	0.389929	0.112406	3.46893	0.000522535	0.0149797	349.83	311.364	535.537	482.8	60..1889/2377	KLHL12 (HGNC:19360, kelch like family member 12)
KY21.Chr14.72	0.389189	0.063841	6.09622	1.08606e-09	8.21418e-08	12314	12220.7	16060.1	16862.4	119..2188/2518	FBXW7 (HGNC:16712, F-box and WD repeat domain containing 7)
KY21.Chr7.1076	0.388788	0.0886274	4.38677	1.15048e-05	0.000508034	1204.15	1200.44	1693.6	1641.06	91..2082/3391	MAPK15 (HGNC:24667, mitogen-activated protein kinase 15)
KY21.Chr13.12	0.38669	0.0981516	3.93972	8.1577e-05	0.0030365	31.3006	27.51	111.192	91.7434	1..2421/2424	RTL1 (HGNC:14665, retrotransposon Gag like 1)
KY21.Chr14.323	0.386345	0.11258	3.43173	0.000599734	0.0168198	466.747	346.376	652.78	599.772	8..2527/2873	ATL2 (HGNC:24047, atlastin GTPase 2)
KY21.Chr11.1252	0.384963	0.114149	3.37245	0.000745028	0.0201615	279.864	315.115	423.589	510.323	69..1523/1620	CILP2 (HGNC:24213, cartilage intermediate layer protein 2)
KY21.Chr8.1088	0.384242	0.0725159	5.29873	1.16612e-07	7.02588e-06	49047.1	56965.8	73831.5	69113.7	3..1442/1933	TUBA3D (HGNC:24071, tubulin alpha 3d)
KY21.Chr8.1055	0.382232	0.10424	3.66684	0.000245564	0.00799716	48.7921	46.2669	146.743	107.798	8..1732/1752	BCHE (HGNC:983, butyrylcholinesterase)
KY21.UAContig7.57	0.381849	0.0979626	3.89791	9.70285e-05	0.00351951	28.5388	30.0109	108.923	90.5966	1..885/888	TFDP2 (HGNC:11751, transcription factor Dp-2)
KY21.Chr10.358	0.380345	0.105506	3.60498	0.00031218	0.0097344	540.396	605.221	881.216	775.232	3..1106/1412	NTNG2 (HGNC:14288, netrin G2)
KY21.Chr9.1143	0.38022	0.104305	3.64526	0.000267126	0.00851628	38.6654	76.2778	142.205	161.698	67..2514/2945	FAP (HGNC:3590, fibroblast activation protein alpha)
KY21.Chr1.1569	0.380118	0.115618	3.28769	0.00101013	0.0265983	157.424	123.795	276.089	232.799	28..2394/2629	TLL2 (HGNC:11844, tolloid like 2)
KY21.Chr8.192	0.379246	0.115836	3.27398	0.00106044	0.0276668	167.55	313.864	428.884	423.166	3..1010/1428	RTL1 (HGNC:14665, retrotransposon Gag like 1)
KY21.Chr5.941	0.377286	0.104093	3.62452	0.000289496	0.00910697	729.12	767.78	1193.61	950.691	1..3069/3161	CLIP1 (HGNC:10461, CAP-Gly domain containing linker protein 1)
KY21.Chr11.678	0.375456	0.110778	3.38927	0.000700798	0.0192368	93.9018	102.537	263.23	153.67	22..2520/3106	Sox8/9/10 (SRY-box 8/9/10) SOX9 (HGNC:11204, SRY-box transcription factor 9)
KY21.Chr1.1218	0.375451	0.108669	3.45501	0.000550275	0.015644	56.1569	72.5264	150.525	142.202	26..325/412	UNC5A (HGNC:12567, unc-5 netrin receptor A)
KY21.Chr5.540	0.375333	0.0974692	3.85079	0.000117739	0.00414388	847.878	994.112	1282.11	1293.58	144..1472/2176	Jun (Jun transcription factor family) JUN (HGNC:6204, Jun proto-oncogene, AP-1 transcription factor subunit)
KY21.Chr9.1078	0.374011	0.0826428	4.52563	6.02146e-06	0.000281642	2066.76	2327.1	3008.24	2942.67	37..714/1873	CCN2 (HGNC:2500, cellular communication network factor 2)
KY21.Chr11.889	0.372649	0.106086	3.5127	0.000443584	0.0130586	51.5539	55.0201	144.474	116.973	19..1170/1279	TEX33 (HGNC:28568, testis expressed 33)
KY21.Chr12.417	0.372487	0.115549	3.22363	0.00126578	0.0324876	127.964	127.546	242.807	214.45	1..1758/1761	HSD11B2 (HGNC:5209, hydroxysteroid 11-beta dehydrogenase 2)
KY21.Chr13.132	0.37242	0.0765313	4.86624	1.13739e-06	6.12595e-05	11633.7	9837.34	14802.2	14031	9..1898/2113	SLC6A11 (HGNC:11044, solute carrier family 6 member 11)
KY21.Chr11.360	0.37215	0.115535	3.2211	0.001277	0.032599	214.501	232.585	373.666	337.157	1..633/636	RXFP1 (HGNC:19718, relaxin family peptide receptor 1)
KY21.Chr7.467	0.370851	0.0794473	4.66789	3.04315e-06	0.000151826	7.36485	2.50091	101.359	51.6057	1..1170/1371	C17orf98 (HGNC:34492, chromosome 17 open reading frame 98)
KY21.Chr10.505	0.369527	0.0849015	4.35242	1.34641e-05	0.000589713	1589.89	1500.55	2080.88	2112.39	14..841/1952	SBSPON (HGNC:30362, somatomedin B and thrombospondin type 1 domain containing)
KY21.Chr9.1081	0.369461	0.0930389	3.97104	7.15594e-05	0.00269895	1170.09	1195.44	1739.74	1513.77	101..1240/1478	CCN2 (HGNC:2500, cellular communication network factor 2)
KY21.Chr1.781	0.367786	0.0858749	4.28281	1.84546e-05	0.000785646	1408.53	1421.77	1950.02	1886.47	86..2599/2924	LRP2 (HGNC:6694, LDL receptor related protein 2)
KY21.Chr4.808	0.366267	0.0947703	3.86478	0.000111188	0.00394261	23.9357	30.0109	121.025	76.8351	3..1637/1682	MMP9 (HGNC:7176, matrix metallopeptidase 9)
KY21.Chr14.7	0.364598	0.101475	3.59299	0.000326906	0.0100622	53.3951	33.7623	139.936	105.505	3..2618/2645	TLR5 (HGNC:11851, toll like receptor 5)
KY21.Chr12.609	0.363283	0.108008	3.36349	0.000769628	0.0207654	432.685	423.905	621.011	616.974	3..1025/1233	CTSV (HGNC:2538, cathepsin V)
KY21.Chr4.114	0.363081	0.103743	3.49983	0.000465555	0.0135711	49.7127	41.265	124.807	111.239	44..1267/1457	ACTA2 (HGNC:130, actin alpha 2, smooth muscle)
KY21.Chr1.2225	0.361831	0.0861447	4.20028	2.66589e-05	0.00108614	1922.22	1786.9	2363.78	2651.38	28..1095/1559	Bziptun2 (Tunicate bzip 2) JUN (HGNC:6204, Jun proto-oncogene, AP-1 transcription factor subunit)
KY21.Chr7.455	0.361185	0.113066	3.19446	0.00140094	0.0354449	108.631	93.7842	222.384	168.579	20..571/574	AGTR1 (HGNC:336, angiotensin II receptor type 1)
KY21.Chr14.182	0.359693	0.111632	3.22212	0.00127246	0.032599	93.9018	137.55	284.41	177.753	58..915/1449	CA2 (HGNC:1373, carbonic anhydrase 2)
KY21.Chr1.2147	0.35859	0.107159	3.34633	0.00081889	0.0218868	623.25	623.977	1000.73	779.819	1..3915/4089	HMCN1 (HGNC:19194, hemicentin 1)
KY21.Chr3.432	0.358352	0.0973737	3.68017	0.000233078	0.00768942	1038.44	1279.22	1540.8	1651.38	25..753/1653	METTL24 (HGNC:21566, methyltransferase like 24)
KY21.Chr11.823	0.354994	0.0728595	4.87232	1.10297e-06	5.96317e-05	10498.6	9882.35	14276.5	12595.2	10..1683/4513	NOVA2 (HGNC:7887, NOVA alternative splicing regulator 2)
KY21.Chr8.265	0.353107	0.0976986	3.61425	0.00030122	0.00941329	1216.12	1576.82	1942.46	1886.47	48..3548/4194	PLEKHG7 (HGNC:33829, pleckstrin homology and RhoGEF domain containing G7)
KY21.Chr9.210	0.352355	0.111201	3.16864	0.00153156	0.0382729	86.5369	73.7769	171.705	151.377	37..978/1273	KIF5B (HGNC:6324, kinesin family member 5B)
KY21.Chr4.202	0.348113	0.0940636	3.70082	0.000214903	0.00712287	942.7	931.59	1301.78	1237.39	3..1097/1555	ELP4 (HGNC:1171, elongator acetyltransferase complex subunit 4)
KY21.Chr8.830	0.3479	0.0862273	4.03468	5.46762e-05	0.0020899	1378.15	1388.01	1829	1863.54	79..774/1739	DIRAS2 (HGNC:19323, DIRAS family GTPase 2)
KY21.Chr8.483	0.347137	0.096625	3.59262	0.000327372	0.0100622	41.4273	33.7623	157.333	79.1287	27..941/1134	JAK2 (HGNC:6192, Janus kinase 2)
KY21.Chr9.892	0.347043	0.0933461	3.71781	0.000200961	0.00669194	21.1739	25.0091	85.4742	82.5691	3..716/716	HSPA5 (HGNC:5238, heat shock protein family A (Hsp70) member 5)
KY21.Chr5.850	0.346977	0.111214	3.11992	0.00180903	0.0440455	470.429	472.672	591.511	782.113	3..1589/1792	RERG (HGNC:15980, RAS like estrogen regulated growth inhibitor)
KY21.Chr2.1243	0.344788	0.100609	3.42702	0.000610238	0.0170137	950.986	809.045	1136.13	1291.29	123..1760/1947	EFHC1 (HGNC:16406, EF-hand domain containing 1)
KY21.Chr2.548	0.343662	0.0911143	3.77176	0.000162097	0.00554053	22.0945	17.5064	77.9101	81.4223	2..529/1213	PREDICTED: Ciona intestinalis uncharacterized LOC100183828 92% query coverage
KY21.Chr12.677	0.339944	0.076332	4.45349	8.44838e-06	0.000381357	3907.97	3896.42	4818.32	5397.95	41..2206/2656	PHEX (HGNC:8918, phosphate regulating endopeptidase homolog X-linked)
KY21.Chr7.922	0.339372	0.0974481	3.48259	0.000496583	0.0143807	894.829	820.299	1207.98	1118.12	37..921/2214	PREDICTED: Ciona intestinalis protein TsetseEP (LOC100185520) 23% query coverage
KY21.Chr6.460	0.338256	0.1065	3.17613	0.00149255	0.0374958	567.093	503.934	710.268	791.287	1..6024/6339	FBLN1 (HGNC:3600, fibulin 1)
KY21.Chr12.945	0.338181	0.107788	3.13748	0.00170409	0.0419212	437.288	452.665	613.447	638.763	228..1544/1774	DLG3 (HGNC:2902, discs large MAGUK scaffold protein 3)
KY21.Chr9.771	0.333007	0.0689249	4.83144	1.35549e-06	7.16493e-05	9494.21	10463.8	13045.8	12719.1	9..6842/7487	SCN2A (HGNC:10588, sodium voltage-gated channel alpha subunit 2)
KY21.Chr12.1015	0.329308	0.106157	3.1021	0.00192154	0.0465458	551.443	542.698	811.626	699.543	1..13779/14178	DNAH5 (HGNC:2950, dynein axonemal heavy chain 5)
KY21.Chr11.241	0.328978	0.0851753	3.86236	0.000112298	0.00397207	1623.95	1788.15	2257.88	2213.31	73..5748/5866	KCP (HGNC:17585, kielin cysteine rich BMP regulator)
KY21.Chr6.462	0.327479	0.0965728	3.391	0.000696376	0.0191524	883.781	926.588	1271.52	1147.94	21..10022/10259	FBN2 (HGNC:3604, fibrillin 2)
KY21.Chr2.935	0.325772	0.092002	3.54093	0.000398724	0.011836	28.5388	20.0073	99.8459	71.1011	3..2552/2580	MFRP (HGNC:18121, membrane frizzled-related protein)
KY21.Chr3.1057	0.32511	0.0830717	3.91361	9.09277e-05	0.00333222	2004.16	2159.54	2605.07	2823.4	15..1418/2921	GNRHR (HGNC:4421, gonadotropin releasing hormone receptor)
KY21.Chr10.429	0.324855	0.0860994	3.77302	0.000161284	0.00552602	3337.2	2773.51	4171.59	3832.58	1..4143/4427	PIK3R5 (HGNC:30035, phosphoinositide-3-kinase regulatory subunit 5)
KY21.Chr2.645	0.324369	0.0945507	3.43064	0.000602169	0.0168217	980.445	911.582	1244.29	1272.94	1..2970/3198	ENPP3 (HGNC:3358, ectonucleotide pyrophosphatase/phosphodiesterase 3)
KY21.Chr1.373	0.322265	0.089696	3.59286	0.000327072	0.0100622	17.4915	22.5082	85.4742	67.6608	1..4239/4239	GIN1 (HGNC:25959, gypsy retrotransposon integrase 1)
KY21.UAContig1.64	0.320748	0.0879863	3.64543	0.000266948	0.00851628	17.4915	21.2577	101.359	58.4864	1..492/495	PAPPA (HGNC:8602, pappalysin 1)
KY21.Chr3.1199	0.320503	0.0817891	3.91865	8.90469e-05	0.00327173	5857.81	5255.67	7798.57	6608.97	33..3629/3830	DSEL (HGNC:18144, dermatan sulfate epimerase like)
KY21.Chr3.1679	0.317979	0.0847886	3.75025	0.000176657	0.00599494	1645.12	1571.82	2136.1	2043.58	103..14094/14402	DNAH5 (HGNC:2950, dynein axonemal heavy chain 5)
KY21.Chr3.127	0.316335	0.0926847	3.41302	0.000642469	0.0178075	1056.86	1116.66	1375.15	1482.8	2..736/1322	DUSP22 (HGNC:16077, dual specificity phosphatase 22)
KY21.UAContig24.4	0.316189	0.0937648	3.37215	0.000745828	0.0201615	32.2212	22.5082	77.1537	96.3306	1..5238/5241	TNRC6B (HGNC:29190, trinucleotide repeat containing adaptor 6B)
KY21.Chr3.400	0.316002	0.0693498	4.55664	5.19772e-06	0.000248843	6519.73	6618.66	8690.38	8056.22	30..4826/5336	PLEKHG1 (HGNC:20884, pleckstrin homology and RhoGEF domain containing G1)
KY21.Chr2.1296	0.315338	0.0759557	4.1516	3.30158e-05	0.00131869	4647.22	4126.5	5713.91	5543.6	23..2173/2234	WDR33 (HGNC:25651, WD repeat domain 33)
KY21.UAContig1.2	0.313767	0.0914599	3.43065	0.000602142	0.0168217	25.777	20.0073	72.6152	84.8626	1..2634/2637	NYNRIN (HGNC:20165, NYN domain and retroviral integrase containing)
KY21.Chr5.393	0.311681	0.101234	3.07881	0.00207829	0.0495826	666.518	673.996	861.549	931.196	3..1622/2112	CYP2J2 (HGNC:2634, cytochrome P450 family 2 subfamily J member 2)
KY21.Chr12.342	0.309723	0.0989536	3.12999	0.00174814	0.0428565	34.983	42.5155	111.192	86.0094	1..945/948	FLVCR2 (HGNC:20105, FLVCR heme transporter 2)
KY21.Chr1.1378	0.30594	0.0756459	4.04437	5.24642e-05	0.00202714	2978.16	3132.39	3965.09	3806.2	1..2421/2621	MIB2 (HGNC:30577, MIB E3 ubiquitin protein ligase 2)
KY21.Chr10.202	0.304872	0.0829314	3.67619	0.000236743	0.00778814	14.7297	12.5046	89.2562	49.3121	3..2795/2956	TRPC5 (HGNC:12337, transient receptor potential cation channel subfamily C member 5)
KY21.Chr11.1119	0.301414	0.0807746	3.73155	0.000190304	0.00641218	7.36485	15.0055	74.8844	53.8992	1..1605/1946	CYP2U1 (HGNC:20582, cytochrome P450 family 2 subfamily U member 1)
KY21.Chr3.1706	0.300985	0.0968584	3.10748	0.0018869	0.0458629	904.955	830.303	1158.06	1113.54	10..1494/1982	TEKT3 (HGNC:14293, tektin 3)
KY21.Chr1.1082	0.297682	0.0892317	3.33606	0.000849751	0.0226266	23.9357	17.5064	71.8588	73.3947	43..429/637	GRB2 (HGNC:4566, growth factor receptor bound protein 2)
KY21.Chr1.466	0.290669	0.0936182	3.10484	0.00190385	0.046196	1066.98	996.613	1293.46	1368.12	161..568/1237	Frzb/Sfrp4.c (frizzled related protein/secreted frizzled related protein 4.c) FZD2 (HGNC:4040, frizzled class receptor 2)
KY21.Chr12.724	0.289681	0.0912869	3.1733	0.00150717	0.0377962	22.0945	27.51	83.2049	68.8076	1..1833/2048	MAP3K7 (HGNC:6859, mitogen-activated protein kinase kinase kinase 7)
KY21.Chr1.1402	0.289618	0.0655751	4.41658	1.00273e-05	0.000446953	17529.3	18367.9	23161.2	21556.3	61..5448/6279	THSD7A (HGNC:22207, thrombospondin type 1 domain containing 7A)
KY21.Chr11.854	0.289304	0.0836744	3.45749	0.000545223	0.0155361	8436.43	6872.51	10219.1	9183.51	1..7608/8033	STAB2 (HGNC:18629, stabilin 2)
KY21.Chr8.585	0.289298	0.0685365	4.22107	2.43142e-05	0.00100794	9915.84	10931.5	12984.5	13034.4	3..5159/5362	ADGRL2 (HGNC:18582, adhesion G protein-coupled receptor L2)
KY21.Chr2.1081	0.288381	0.079615	3.6222	0.000292111	0.00916294	2941.33	3322.46	4021.07	3864.69	16..1548/1686	DHCR7 (HGNC:2860, 7-dehydrocholesterol reductase)
KY21.Chr8.1081	0.284551	0.082697	3.44089	0.000579813	0.0163579	12.8885	13.755	55.2178	65.3672	12..692/1313	LRRK2 (HGNC:18618, leucine rich repeat kinase 2)
KY21.Chr13.342	0.283811	0.0727114	3.90325	9.49079e-05	0.00345486	4100.38	4420.36	5325.12	5298.18	64..2244/2850	GPD2 (HGNC:4456, glycerol-3-phosphate dehydrogenase 2)
KY21.Chr3.618	0.277584	0.0855565	3.24444	0.0011768	0.0302584	22.0945	13.755	72.6152	60.78	1..540/543	DMD (HGNC:2928, dystrophin)
KY21.Chr13.192	0.277502	0.0853709	3.25054	0.00115184	0.0296704	19.3327	15.0055	58.2434	71.1011	1..3558/3561	GIN1 (HGNC:25959, gypsy retrotransposon integrase 1)
KY21.Chr6.602	0.277421	0.0744688	3.72533	0.000195063	0.00654399	3004.86	2977.34	3692.03	3745.42	89..1222/2078	CARNMT1 (HGNC:23435, carnosine N-methyltransferase 1)
KY21.Chr3.87	0.277332	0.0821197	3.37717	0.000732352	0.0199489	9724.36	8599.38	12524.6	10423.2	178..5508/6111	CPAMD8 (HGNC:23228, C3 and PZP like alpha-2-macroglobulin domain containing 8)
KY21.Chr2.800	0.27645	0.0846196	3.26698	0.00108702	0.0282566	1935.11	2187.05	2532.46	2638.77	103..1998/2873	SLC7A4 (HGNC:11062, solute carrier family 7 member 4)
KY21.Chr1.44	0.27595	0.0843342	3.2721	0.00106752	0.0278006	1620.27	1581.83	1988.6	2029.82	71..430/540	SLITRK2 (HGNC:13449, SLIT and NTRK like family member 2)
KY21.Chr7.410	0.274156	0.0870502	3.1494	0.00163605	0.0405279	21.1739	18.7568	77.9101	57.3396	68..2020/2213	SLC6A5 (HGNC:11051, solute carrier family 6 member 5)
KY21.Chr3.644	0.27261	0.0778949	3.49971	0.000465764	0.0135711	9.20606	10.0036	64.2947	44.7249	1..771/774	DNAH10 (HGNC:2941, dynein axonemal heavy chain 10)
KY21.Chr12.343	0.272197	0.0884847	3.0762	0.00209655	0.0499343	19.3327	23.7587	69.5896	66.514	1..474/477	FLVCR1 (HGNC:24682, FLVCR heme transporter 1)
KY21.Chr10.90	0.270105	0.0853646	3.16414	0.00155543	0.0388013	1940.64	2127.03	2415.97	2668.59	1..1029/2046	FBLN7 (HGNC:26740, fibulin 7)
KY21.Chr11.671	0.266813	0.0742963	3.5912	0.000329154	0.010065	7.36485	7.50274	74.128	35.5506	9..719/875	ERBB2 (HGNC:3430, erb-b2 receptor tyrosine kinase 2)
KY21.Chr12.737	0.266629	0.0749715	3.5564	0.000375971	0.0113022	2910.95	2961.08	3581.59	3659.41	3..695/2316	Nog (noggin) NOG (HGNC:7866, noggin)
KY21.Chr12.897	0.264463	0.0783512	3.37535	0.000737215	0.0200333	2806.93	2599.7	3394.76	3283.27	19..2046/2507	Bmp3 (bone morphogenetic protein 3) BMP3 (HGNC:1070, bone morphogenetic protein 3)
KY21.Chr1.2096	0.263992	0.0685045	3.85365	0.000116369	0.00410584	10789.5	10036.2	13153.9	12345.2	322..3351/4182	{Zinc Finger (C2H2)-33 // Ci-ZF266} ZEB1 (HGNC:11642, zinc finger E-box binding homeobox 1)
KY21.Chr5.659	0.263818	0.0779767	3.38329	0.000716221	0.0195845	2959.75	2839.79	3719.26	3433.5	177..1712/3275	MGAT4A (HGNC:7047, alpha-1,3-mannosyl-glycoprotein 4-beta-N-acetylglucosaminyltransferase A)
KY21.Chr11.874	0.263617	0.0670109	3.93394	8.35643e-05	0.00308624	6960.7	7008.81	8731.22	8346.36	74..3961/4210	SYMPK (HGNC:22935, symplekin scaffold protein)
KY21.Chr1.211	0.262028	0.0710901	3.68585	0.000227938	0.00753732	6317.2	5765.85	7423.39	7381.9	2..1705/2759	CAPN9 (HGNC:1486, calpain 9)
KY21.Chr1.591	0.262014	0.079148	3.31043	0.000931515	0.0246194	4916.95	4359.09	6016.47	5424.33	38..862/989	MATN1 (HGNC:6907, matrilin 1)
KY21.Chr3.907	0.258912	0.061955	4.17904	2.92743e-05	0.00118368	16493.6	15998.3	19777.1	19690.4	206..1144/1844	UBE2QL1 (HGNC:37269, ubiquitin conjugating enzyme E2 Q family like 1)
KY21.Chr3.802	0.250394	0.0747523	3.34965	0.000809143	0.021667	3631.79	3386.23	4224.54	4323.41	1..711/2525	LHFPL2 (HGNC:6588, LHFPL tetraspan subfamily member 2)
KY21.Chr3.1525	0.245561	0.0794187	3.09199	0.00198822	0.0479161	3476.21	3962.69	4397	4655.98	35..511/746	CALM3 (HGNC:1449, calmodulin 3)
KY21.Chr3.272	0.243501	0.0677481	3.59422	0.000325369	0.0100622	6234.34	6317.3	7405.24	7717.91	73..1737/2022	ALDH5A1 (HGNC:408, aldehyde dehydrogenase 5 family member A1)
KY21.Chr1.1503	0.241298	0.0689043	3.50192	0.00046191	0.0135142	6551.03	6498.62	8114.75	7587.18	104..2779/3194	FAM135B (HGNC:28029, family with sequence similarity 135 member B)
KY21.Chr11.1203	0.240112	0.0715817	3.35438	0.000795428	0.0213803	4386.69	4486.64	5486.99	5197.26	34..1059/1385	METTL24 (HGNC:21566, methyltransferase like 24)
KY21.Chr5.764	0.240022	0.0774737	3.09812	0.00194755	0.0470955	2795.88	2655.97	3366.77	3230.51	9..1556/1724	FMO1 (HGNC:3769, flavin containing dimethylaniline monoxygenase 1)
KY21.Chr4.582	0.235462	0.0664239	3.54484	0.000392852	0.0116861	150865	135243	174429	167867	69..1952/2431	HMCN2 (HGNC:21293, hemicentin 2)
KY21.Chr8.563	0.23191	0.0660972	3.50862	0.000450446	0.013206	3.68242	2.50091	57.487	27.523	439..2058/2060	BCHE (HGNC:983, butyrylcholinesterase)
KY21.UAContig2.13	0.229507	0.0703593	3.26193	0.00110657	0.0286599	4.60303	7.50274	43.1153	41.2845	362..925/1285	HSD17B11 (HGNC:22960, hydroxysteroid 17-beta dehydrogenase 11)
KY21.Chr1.664	0.227914	0.067059	3.39871	0.000677038	0.0187074	12632.6	12196.9	15363.4	14178.9	158..2290/2623	GPC5 (HGNC:4453, glypican 5)
KY21.Chr12.905	0.211881	0.0686838	3.08487	0.00203638	0.0487463	20434.7	18429.2	23503.1	22224.8	43..2151/2598	COL24A1 (HGNC:20821, collagen type XXIV alpha 1 chain)
KY21.Chr14.175	0.211045	0.0609709	3.46141	0.000537357	0.0153427	24768.9	24635.2	29428.1	28431.3	92..2416/3212	DCDC2 (HGNC:18141, doublecortin domain containing 2)
KY21.Chr8.629	0.204641	0.0619796	3.30175	0.000960835	0.0253471	18246.4	18864.4	21855.7	21415.2	33..3386/4351	ATP2B3 (HGNC:816, ATPase plasma membrane Ca2+ transporting 3)
KY21.Chr1.2110	0.197631	0.0638961	3.09301	0.00198136	0.0478318	19253.5	19298.3	23135.5	21617	74..1822/2793	PREDICTED: Ciona intestinalis protein TsetseEP (LOC100178083) - 14% query coverage
KY21.Chr2.797	-0.196165	0.063556	-3.0865	0.00202529	0.0485625	14522.6	15011.7	12570.8	12900.3	85..5847/6755	ARAP1 (HGNC:16925, ArfGAP with RhoGAP domain, ankyrin repeat and PH domain 1)
KY21.Chr12.1088	-0.204339	0.061435	-3.32611	0.000880687	0.0234065	35826.3	37206.1	30792.6	31865.9	66..2180/2559	ACSL1 (HGNC:3569, acyl-CoA synthetase long chain family member 1)
KY21.Chr7.417	-0.214878	0.0658688	-3.26221	0.00110546	0.0286599	26018.2	24945.3	20750.6	22542.5	35..2023/2435	PALLD (HGNC:17068, palladin, cytoskeletal associated protein)
KY21.Chr9.24	-0.21763	0.0686075	-3.1721	0.00151341	0.037886	6685.44	6463.61	5508.92	5621.58	2..4003/4208	ADAMTS3 (HGNC:219, ADAM metallopeptidase with thrombospondin type 1 motif 3)
KY21.Chr1.610	-0.224825	0.0713994	-3.14883	0.00163923	0.0405361	5169.2	5239.41	4263.12	4483.96	2..484/773	NDUFA12 (HGNC:23987, NADH:ubiquinone oxidoreductase subunit A12)
KY21.Chr1.1163	-0.226072	0.0694054	-3.25726	0.00112493	0.0290826	5846.77	5724.59	4818.32	4908.27	21..923/1350	TCEA1 (HGNC:11612, transcription elongation factor A1)
KY21.Chr11.551	-0.226962	0.0637011	-3.56292	0.000366749	0.0110953	13293.5	13036	10947.5	11239.7	64..1944/2423	SPNS1 (HGNC:30621, sphingolipid transporter 1 (putative))
KY21.Chr10.1157	-0.227232	0.066553	-3.4143	0.000639452	0.0177585	10227.9	9666.02	8398.4	8336.03	1..2538/2939	ITGB1 (HGNC:6153, integrin subunit beta 1)
KY21.Chr13.226	-0.22762	0.0695236	-3.27399	0.00106039	0.0276668	8634.36	9032.04	7138.98	7691.54	1..1386/1866	LAMA4 (HGNC:6484, laminin subunit alpha 4)
KY21.Chr1.1750	-0.229911	0.0732682	-3.13794	0.00170141	0.0419212	21008.2	21511.6	16398.2	19145.7	3..1049/2291	JMJD6 (HGNC:19355, jumonji domain containing 6, arginine demethylase and lysine hydroxylase)
KY21.Chr1.2052	-0.231126	0.0667284	-3.46368	0.000532837	0.0152443	15783.8	14510.3	12790.9	12613.6	25..1518/2148	SHMT2 (HGNC:10852, serine hydroxymethyltransferase 2)
KY21.Chr1.1112	-0.23197	0.0720672	-3.2188	0.0012873	0.032803	5269.55	5396.97	4313.04	4597.49	1..1827/2446	KLHL21 (HGNC:29041, kelch like family member 21)
KY21.Chr8.321	-0.232794	0.0753492	-3.08954	0.00200467	0.0482308	7550.81	7729.07	5925.7	6802.77	105..1379/2574	SLC39A13 (HGNC:20859, solute carrier family 39 member 13)
KY21.Chr8.744	-0.23406	0.0685417	-3.41485	0.000638166	0.0177575	8022.16	7870.37	6437.79	6848.64	53..1549/2392	STK11 (HGNC:11389, serine/threonine kinase 11)
KY21.Chr2.1471	-0.23408	0.0616971	-3.79402	0.000148226	0.00509088	45838.8	44891.4	37008.8	39112.5	49..1026/1830	RBM38 (HGNC:15818, RNA binding motif protein 38)
KY21.Chr3.514	-0.23704	0.0767361	-3.08902	0.00200816	0.0482332	3161.36	3218.67	2603.56	2685.79	75..2537/2690	Tbx21/Tbr1/Eomes (T-box 21/T-box, Brain/eomesodermin) TBX4 (HGNC:11603, T-box transcription factor 4)
KY21.Chr8.606	-0.237426	0.0634444	-3.74227	0.000182365	0.00617393	14636.7	14132.7	11974.7	12080.3	300..3107/3293	EXD3 (HGNC:26023, exonuclease 3'-5' domain containing 3)
KY21.Chr3.314	-0.238215	0.0637108	-3.73901	0.000184745	0.00623965	16860.9	16029.6	13689.5	13791.3	73..1218/2617	GNAQ (HGNC:4390, G protein subunit alpha q)
KY21.Chr8.403	-0.238464	0.0666836	-3.57605	0.000348822	0.0106117	21212.6	20867.6	16718.1	18377.4	192..776/1972	UBE2H (HGNC:12484, ubiquitin conjugating enzyme E2 H)
KY21.Chr7.846	-0.245316	0.0675653	-3.6308	0.000282548	0.00892788	8305.7	7971.66	6646.56	6852.09	2..1087/2054	ATP6AP2 (HGNC:18305, ATPase H+ transporting accessory protein 2)
KY21.Chr14.468	-0.247247	0.061157	-4.04283	5.2811e-05	0.00202951	37377.5	38797.9	31176.9	32118.2	59..2467/2862	CPT1A (HGNC:2328, carnitine palmitoyltransferase 1A)
KY21.Chr10.949	-0.248984	0.0789144	-3.15511	0.00160436	0.0398819	4523.86	5159.38	3856.93	4076.85	2..1900/2032	ACADVL (HGNC:92, acyl-CoA dehydrogenase very long chain)
KY21.Chr11.766	-0.249129	0.0750562	-3.31923	0.00090267	0.0239014	55373.5	46304.4	40985.2	42618.3	1..7302/7745	MYO18A (HGNC:31104, myosin XVIIIA)
KY21.Chr9.732	-0.250773	0.0623884	-4.01955	5.83104e-05	0.00221689	23126.5	22304.4	19103.9	18519.6	363..2213/3006	KLHL24 (HGNC:25947, kelch like family member 24)
KY21.Chr6.576	-0.254811	0.0826427	-3.08328	0.00204732	0.0489258	2179.99	2192.05	1750.33	1803.9	1..882/1383	BVES (HGNC:1152, blood vessel epicardial substance)
KY21.Chr11.471	-0.256882	0.0674161	-3.8104	0.000138744	0.00480002	19092.4	18905.6	14839.2	16395.7	164..1357/2361	EVL (HGNC:20234, Enah/Vasp-like)
KY21.Chr1.1542	-0.257135	0.0732226	-3.51169	0.000445265	0.013081	10157	9279.63	7577.7	8334.89	52..996/1659	ARMC1 (HGNC:17684, armadillo repeat containing 1)
KY21.Chr8.286	-0.25843	0.0762765	-3.38807	0.000703852	0.0192834	13614.8	11492.9	10307.6	10168.6	3..1928/2503	CYP26C1 (HGNC:20577, cytochrome P450 family 26 subfamily C member 1)
KY21.Chr7.1120	-0.259679	0.0712166	-3.64633	0.000266016	0.00851628	25521.9	22434.4	20163.6	19059.7	79..2994/3729	SH3RF3 (HGNC:24699, SH3 domain containing ring finger 3)
KY21.Chr8.896	-0.261078	0.0751929	-3.47211	0.000516391	0.0148635	31144.1	28511.6	22412.4	26181.3	1..570/788	Myl.c (myosin light chain.c) MYL5 (HGNC:7586, myosin light chain 5)
KY21.Chr11.1011	-0.262593	0.0801284	-3.27715	0.00104861	0.0275097	3355.61	3113.64	2524.89	2719.05	16..1131/1427	SPRTN (HGNC:25356, SprT-like N-terminal domain)
KY21.Chr3.968	-0.264104	0.064908	-4.06889	4.72372e-05	0.00183015	13678.4	13311.1	10781.1	11318.8	107..745/1253	RALA (HGNC:9839, RAS like proto-oncogene A)
KY21.Chr5.60	-0.264219	0.0836973	-3.15684	0.00159489	0.0397157	3018.67	3518.78	2642.13	2619.27	3..2426/2696	PLK3 (HGNC:2154, polo like kinase 3)
KY21.Chr12.977	-0.266339	0.0732237	-3.63733	0.000275475	0.00874324	5691.18	5230.66	4480.21	4394.51	189..1886/2507	FAM53A (HGNC:31860, family with sequence similarity 53 member A)
KY21.Chr14.598	-0.267266	0.0853812	-3.13026	0.00174649	0.0428565	12499.1	9769.81	9174.48	8688.1	1..3798/4079	ASB11 (HGNC:17186, ankyrin repeat and SOCS box containing 11)
KY21.Chr10.215	-0.267387	0.07588	-3.52382	0.000425377	0.0125747	3398.88	3422.5	2805.52	2716.75	3..443/727	HEBP2 (HGNC:15716, heme binding protein 2)
KY21.Chr10.767	-0.267752	0.0754485	-3.5488	0.000386994	0.011536	6865.88	6468.61	5088.36	5720.2	176..1294/1960	PCYT1B (HGNC:8755, phosphate cytidylyltransferase 1B, choline)
KY21.Chr3.1600	-0.268693	0.0731541	-3.67297	0.000239747	0.0078367	4229.26	4184.03	3462.08	3358.96	1..5874/6214	SCN2A (HGNC:10588, sodium voltage-gated channel alpha subunit 2)
KY21.Chr13.361	-0.274034	0.0703685	-3.89427	9.84966e-05	0.00355679	7999.14	7617.78	6098.16	6548.19	2..3634/4402	THBS1 (HGNC:11785, thrombospondin 1)
KY21.Chr5.897	-0.274278	0.0704339	-3.89412	9.85565e-05	0.00355679	23598.8	21136.5	17443.5	18763.8	1..474/1197	EDF1 (HGNC:3164, endothelial differentiation related factor 1)
KY21.Chr7.790	-0.276288	0.0626891	-4.40727	1.04681e-05	0.000465143	54689.5	56823.2	43870.2	46711.2	2..11362/11716	PLEC (HGNC:9069, plectin)
KY21.Chr10.1105	-0.277139	0.0786018	-3.52586	0.000422114	0.0125043	3130.06	3266.19	2642.89	2479.37	2..1813/2363	IL1RAPL2 (HGNC:5997, interleukin 1 receptor accessory protein like 2)
KY21.Chr8.1182	-0.281665	0.0784058	-3.5924	0.000327645	0.0100622	2822.58	2799.77	2252.58	2238.54	1..2316/2595	CMTR2 (HGNC:25635, cap methyltransferase 2)
KY21.Chr1.609	-0.282171	0.0770119	-3.664	0.00024831	0.00804264	4603.95	4896.79	3608.82	3990.84	112..1263/1794	MVD (HGNC:7529, mevalonate diphosphate decarboxylase)
KY21.Chr7.709	-0.283745	0.0821367	-3.45455	0.00055121	0.015644	2474.59	2338.35	1935.65	1887.62	44..1501/1888	Hox12 (homeobox A12/C12/D12) HOXD12 (HGNC:5135, homeobox D12)
KY21.Chr12.523	-0.287383	0.0689596	-4.1674	3.08089e-05	0.00123749	12054.4	10972.8	9155.57	9316.54	1..1884/2182	TXLNA (HGNC:30685, taxilin alpha)
KY21.Chr7.151	-0.288242	0.0691265	-4.16977	3.04906e-05	0.00122818	11170.6	10513.8	8377.98	9005.76	213..1178/1904	GULP1 (HGNC:18649, GULP PTB domain containing engulfment adaptor 1)
KY21.Chr5.165	-0.288622	0.0715823	-4.03202	5.52986e-05	0.00210802	5836.64	5757.1	4477.94	4795.89	1..3324/3741	DPYD (HGNC:3012, dihydropyrimidine dehydrogenase)
KY21.Chr3.530	-0.290293	0.0749989	-3.87063	0.000108556	0.00386857	5489.57	5306.93	4081.58	4519.51	5..1921/2360	ANGEL2 (HGNC:30534, angel homolog 2)
KY21.Chr8.1067	-0.291504	0.0800255	-3.64264	0.000269859	0.00858416	3180.69	2938.57	2472.7	2369.27	12..878/1336	BAG4 (HGNC:940, BAG cochaperone 4)
KY21.Chr6.592	-0.294269	0.0679012	-4.33378	1.46569e-05	0.000637329	7160.47	7288.91	5678.36	5858.96	29..1792/2836	SLC22A3 (HGNC:10967, solute carrier family 22 member 3)
KY21.Chr1.2091	-0.295312	0.0880789	-3.35281	0.000799957	0.0214615	2107.27	1889.44	1602.07	1518.35	266..2512/2793	Hox3 (homeobox A3/B3/D3) HOXD3 (HGNC:5137, homeobox D3)
KY21.Chr12.85	-0.296789	0.0826339	-3.59161	0.000328647	0.010065	3096	3409.99	2428.83	2682.35	427..2139/2621	PRKG1 (HGNC:9414, protein kinase cGMP-dependent 1)
KY21.Chr2.1054	-0.299455	0.0712609	-4.20224	2.64289e-05	0.00108297	20673.1	18045.3	15414.8	15294.8	2..1474/2180	CAP1 (HGNC:20040, cyclase associated actin cytoskeleton regulatory protein 1)
KY21.Chr5.935	-0.300786	0.0962712	-3.12436	0.00178192	0.0435346	1815.43	1476.79	1282.11	1240.83	35..1600/1809	TRABD2B (HGNC:44200, TraB domain containing 2B)
KY21.Chr1.739	-0.302761	0.0720698	-4.20095	2.65796e-05	0.00108602	5304.53	5081.85	4188.23	4020.65	29..5572/5936	CSMD3 (HGNC:19291, CUB and Sushi multiple domains 3)
KY21.Chr1.1968	-0.303023	0.0796853	-3.80275	0.000143098	0.00492666	3240.53	3601.31	2680.71	2681.2	1..714/1539	HACD2 (HGNC:9640, 3-hydroxyacyl-CoA dehydratase 2)
KY21.Chr4.196	-0.304113	0.0649061	-4.68543	2.79369e-06	0.000140366	13662.7	12999.7	10695.6	10480.5	83..2482/3747	AKAP1 (HGNC:367, A-kinase anchoring protein 1)
KY21.Chr3.1131	-0.305522	0.0853604	-3.5792	0.000344653	0.0105163	2355.83	2124.52	1742.01	1741.98	40..1722/2858	Six4/5 (Six homeobox4/5) SIX4 (HGNC:10890, SIX homeobox 4)
KY21.Chr5.896	-0.306599	0.0719	-4.26424	2.0058e-05	0.000848823	6809.72	6302.3	5061.89	5278.69	13..2400/3298	EFR3A (HGNC:28970, EFR3 homolog A)
KY21.Chr9.271	-0.308476	0.0731791	-4.21536	2.49381e-05	0.0010308	4397.73	4341.58	3368.29	3504.6	1..1602/1875	SLC2A8 (HGNC:13812, solute carrier family 2 member 8)
KY21.Chr10.854	-0.309868	0.0792972	-3.90768	9.31847e-05	0.00340615	8066.35	6911.27	5601.2	6094.06	128..967/1976	TMX2 (HGNC:30739, thioredoxin related transmembrane protein 2)
KY21.Chr5.47	-0.310749	0.0914372	-3.3985	0.000677566	0.0187074	1495.98	1533.06	1109.65	1213.31	2..559/1021	TBPL1 (HGNC:11589, TATA-box binding protein like 1)
KY21.Chr9.202	-0.311435	0.0976728	-3.18856	0.00142986	0.0360481	1309.1	1421.77	946.267	1120.42	78..686/1121	CYP2B6 (HGNC:2615, cytochrome P450 family 2 subfamily B member 6)
KY21.Chr9.1069	-0.312499	0.0759846	-4.11267	3.91109e-05	0.00153201	4525.7	4384.1	3327.44	3641.07	276..1565/1825	SMYD3 (HGNC:15513, SET and MYND domain containing 3)
KY21.Chr12.909	-0.313537	0.079683	-3.93481	8.32633e-05	0.00308313	7758.86	6517.38	5637.51	5467.91	201..1286/1562	CHORDC1 (HGNC:14525, cysteine and histidine rich domain containing 1)
KY21.Chr11.1012	-0.313732	0.0995044	-3.15294	0.00161633	0.0401091	996.095	1140.42	798.011	803.902	41..1063/1126	PEX12 (HGNC:8854, peroxisomal biogenesis factor 12)
KY21.Chr9.1136	-0.314296	0.0690314	-4.55294	5.29015e-06	0.000250735	222003	196274	159100	169462	11..96352/97897	TTN (HGNC:12403, titin)
KY21.Chr11.71	-0.314871	0.0874433	-3.60085	0.000317174	0.00984693	2948.7	2714.74	2007.51	2353.22	11..631/1182	Tcf15-r (transcription factor 15-related) TCF15 (HGNC:11627, transcription factor 15)
KY21.Chr3.531	-0.315318	0.0984395	-3.20316	0.00135927	0.0345751	86.5369	103.788	38.5768	33.257	1..1320/1494	CRHR2 (HGNC:2358, corticotropin releasing hormone receptor 2)
KY21.Chr11.680	-0.318037	0.0952299	-3.33967	0.000838773	0.0223762	1694.83	1421.77	1167.14	1191.52	33..1406/1887	GNAQ (HGNC:4390, G protein subunit alpha q)
KY21.Chr2.906	-0.319076	0.0743895	-4.28926	1.7927e-05	0.000767784	12493.5	11060.3	8777.36	9573.42	20..1879/2216	TCP11L1 (HGNC:25655, t-complex 11 like 1)
KY21.Chr12.318	-0.320246	0.0708317	-4.52123	6.14824e-06	0.000286629	21565.2	18885.6	15710.6	15873.9	107..2116/2758	CLPX (HGNC:2088, caseinolytic mitochondrial matrix peptidase chaperone subunit X)
KY21.Chr4.65	-0.320471	0.068687	-4.66568	3.07599e-06	0.000152928	8267.96	8594.38	6403	6785.57	135..1769/2480	USP2 (HGNC:12618, ubiquitin specific peptidase 2)
KY21.Chr4.61	-0.323247	0.0742725	-4.35218	1.34789e-05	0.000589713	4999.81	5151.88	3775.99	4107.81	57..1232/2009	RMDN3 (HGNC:25550, regulator of microtubule dynamics 3)
KY21.Chr9.643	-0.326038	0.0847167	-3.84857	0.000118808	0.00417118	4416.15	4346.58	3028.66	3680.06	23..556/970	NCAN (HGNC:2465, neurocan)
KY21.Chr3.1241	-0.327099	0.0869406	-3.76233	0.000168341	0.00574015	9965.56	7946.65	6390.89	7258.05	6..2282/2615	MYLK3 (HGNC:29826, myosin light chain kinase 3)
KY21.Chr3.925	-0.329588	0.0924805	-3.56386	0.000365442	0.0110794	1514.4	1623.09	1117.97	1244.27	95..1840/2613	FUT8 (HGNC:4019, fucosyltransferase 8)
KY21.Chr4.48	-0.33021	0.0620136	-5.32479	1.01067e-07	6.1677e-06	28649.2	27273.7	21880.6	21761.5	122..1831/2104	LRP4 (HGNC:6696, LDL receptor related protein 4)
KY21.Chr6.6	-0.331432	0.0736619	-4.49937	6.81551e-06	0.000312612	38872.6	34492.6	26652.1	29980.6	1..2889/3255	SLMAP (HGNC:16643, sarcolemma associated protein)
KY21.Chr4.536	-0.332197	0.101408	-3.27584	0.00105348	0.0275864	858.925	867.816	623.281	644.497	23..322/560	PLXNC1 (HGNC:9106, plexin C1)
KY21.Chr12.320	-0.333112	0.0990943	-3.36157	0.000775014	0.0208711	117.838	97.5356	48.4101	29.8166	29..748/1198	MORC1 (HGNC:7198, MORC family CW-type zinc finger 1)
KY21.Chr3.537	-0.333691	0.0776304	-4.29845	1.71996e-05	0.000738855	6500.4	5630.8	4608.04	4703	1..2214/2465	IGSF9 (HGNC:18132, immunoglobulin superfamily member 9)
KY21.Chr4.172	-0.335639	0.104945	-3.19823	0.00138275	0.0351096	841.434	857.813	666.396	557.341	1..2394/2819	KIF12 (HGNC:21495, kinesin family member 12)
KY21.Chr4.118	-0.338424	0.0647448	-5.22704	1.72242e-07	9.99638e-06	12778	12938.5	9725.14	10180.1	43..2193/2821	ARHGEF9 (HGNC:14561, Cdc42 guanine nucleotide exchange factor 9)
KY21.Chr2.1464	-0.338445	0.0733678	-4.61299	3.96913e-06	0.00019461	63425.1	58397.5	43309.7	50236.4	23..5113/5208	MYOM2 (HGNC:7614, myomesin 2)
KY21.Chr3.1463	-0.339449	0.100579	-3.37496	0.00073827	0.0200333	1216.12	1269.21	814.652	1005.74	243..950/1276	TYW5 (HGNC:26754, tRNA-yW synthesizing protein 5)
KY21.Chr9.1070	-0.340385	0.0677315	-5.0255	5.02111e-07	2.81084e-05	6923.87	7000.05	5384.12	5347.49	1..5355/6001	UBR3 (HGNC:30467, ubiquitin protein ligase E3 component n-recognin 3)
KY21.Chr8.1368	-0.340948	0.0638061	-5.3435	9.11679e-08	5.61176e-06	65326.2	60490.8	47694.6	49571.3	1..2775/3067	UNC45B (HGNC:14304, unc-45 myosin chaperone B)
KY21.Chr5.859	-0.341417	0.0970414	-3.51827	0.000434378	0.0128141	2293.23	2754.75	1655.78	2066.52	2..1384/1598	TMPRSS11A (HGNC:27954, transmembrane serine protease 11A)
KY21.Chr10.684	-0.34418	0.0936356	-3.67573	0.000237166	0.00778814	1291.61	1272.96	929.626	972.48	1..1140/1253	HPD (HGNC:5147, 4-hydroxyphenylpyruvate dioxygenase)
KY21.Chr7.717	-0.34436	0.0714056	-4.8226	1.417e-06	7.46235e-05	9960.95	9599.75	7098.89	7888.79	1..1452/1922	CHRNA1 (HGNC:1955, cholinergic receptor nicotinic alpha 1 subunit)
KY21.Chr4.708	-0.344399	0.0949222	-3.62823	0.000285376	0.00899725	6911.91	4985.57	4288.84	4508.04	2..1699/2189	ARSJ (HGNC:26286, arylsulfatase family member J)
KY21.Chr12.24	-0.344812	0.0863753	-3.99202	6.55136e-05	0.00247749	2015.21	2013.23	1449.28	1579.13	12..1844/2038	PTH1R (HGNC:9608, parathyroid hormone 1 receptor)
KY21.Chr8.654	-0.345805	0.110816	-3.12052	0.00180533	0.0440309	631.535	532.694	390.307	417.432	66..1997/2406	Foxd.b (forkhead box d.b) FOXD4 (HGNC:3805, forkhead box D4)
KY21.Chr5.86	-0.346075	0.0814372	-4.2496	2.14157e-05	0.000895617	2436.84	2537.17	1899.34	1857.8	83..5671/5743	SNED1 (HGNC:24696, sushi, nidogen and EGF like domains 1)
KY21.Chr1.1749	-0.346983	0.0993225	-3.4935	0.000476734	0.013834	1263.99	1555.57	988.626	1064.22	1..1074/1244	JMJD6 (HGNC:19355, jumonji domain containing 6, arginine demethylase and lysine hydroxylase)
KY21.Chr3.924	-0.347169	0.0766141	-4.53141	5.85923e-06	0.000275869	6188.31	5629.55	4286.57	4700.7	5..1408/2001	RAPSN (HGNC:9863, receptor associated protein of the synapse)
KY21.Chr3.49	-0.347377	0.0666032	-5.21561	1.83211e-07	1.05898e-05	83771.4	84622.1	60951.4	68292.6	21..2339/2848	TGM2 (HGNC:11778, transglutaminase 2)
KY21.Chr5.168	-0.347732	0.0737793	-4.71314	2.43929e-06	0.000124764	4172.18	4365.34	3254.07	3248.86	107..1723/2503	SOWAHA (HGNC:27033, sosondowah ankyrin repeat domain family member A)
KY21.Chr1.2089	-0.348923	0.082969	-4.20547	2.60543e-05	0.00107071	2771.94	2515.92	1965.15	2017.21	3..1244/2133	STAC3 (HGNC:28423, SH3 and cysteine rich domain 3)
KY21.Chr3.1462	-0.352626	0.101465	-3.47534	0.000510215	0.0147155	1841.21	1911.95	1143.69	1564.23	3..1184/1585	JMJD7 (HGNC:34397, jumonji domain containing 7)
KY21.Chr6.48	-0.352719	0.0991996	-3.55565	0.000377053	0.0113108	1729.82	1871.93	1139.15	1477.07	17..1423/2105	PRSS35 (HGNC:21387, serine protease 35)
KY21.Chr12.591	-0.353443	0.0992414	-3.56144	0.000368821	0.0111343	1322.91	1115.41	865.331	904.819	22..819/1146	STK19 (HGNC:11398, serine/threonine kinase 19)
KY21.Chr7.1000	-0.35385	0.0753413	-4.69663	2.64486e-06	0.000133834	6535.38	6252.28	4561.14	5126.16	3..704/1027	DNAJC30 (HGNC:16410, DnaJ heat shock protein family (Hsp40) member C30)
KY21.Chr12.558	-0.356423	0.11359	-3.1378	0.00170219	0.0419212	548.681	437.66	335.845	321.102	35..2062/2186	HABP2 (HGNC:4798, hyaluronan binding protein 2)
KY21.Chr3.670	-0.356656	0.114053	-3.1271	0.00176537	0.0432044	197.93	182.567	99.0895	106.652	409..1071/1254	HCRTR2 (HGNC:4849, hypocretin receptor 2)
KY21.Chr14.115	-0.357209	0.071232	-5.01473	5.31076e-07	2.94976e-05	20428.2	21562.9	14919.4	16930.1	176..1030/1303	PDLIM3 (HGNC:20767, PDZ and LIM domain 3)
KY21.Chr7.72	-0.358504	0.0763737	-4.69408	2.67811e-06	0.000135036	46548.6	38577.8	31385.7	32743.2	26..1975/2620	FXR1 (HGNC:4023, FMR1 autosomal homolog 1)
KY21.Chr12.42	-0.358791	0.080953	-4.43209	9.33247e-06	0.000417291	15797.6	14926.7	10299.3	12711	257..754/821	Tnnc.b (troponin C.b) TNNC2 (HGNC:11944, troponin C2, fast skeletal type)
KY21.Chr1.485	-0.362057	0.0753349	-4.80596	1.54012e-06	8.02158e-05	4975.87	4853.02	3524.11	3873.87	2..1726/1956	RNF103 (HGNC:12859, ring finger protein 103)
KY21.Chr8.282	-0.36615	0.0899489	-4.07064	4.68833e-05	0.0018214	2881.5	2368.36	1925.06	1926.61	180..1808/2268	CRBN (HGNC:30185, cereblon)
KY21.Chr4.1201	-0.366229	0.115186	-3.17945	0.00147555	0.0371342	4252.28	4834.26	2082.39	2958.72	361..732/795	NLRC5 (HGNC:29933, NLR family CARD domain containing 5)
KY21.Chr11.899	-0.366403	0.104875	-3.49369	0.000476392	0.013834	1015.43	852.811	617.986	696.103	1..1029/1029	TRAM1L1 (HGNC:28371, translocation associated membrane protein 1 like 1)
KY21.Chr8.655	-0.366466	0.114894	-3.18959	0.00142473	0.0359825	392.178	407.649	278.358	233.946	69..1937/2136	Foxd.a (forkhead box d.a) FOXD3 (HGNC:3804, forkhead box D3)
KY21.Chr9.324	-0.36877	0.0691198	-5.33523	9.54231e-08	5.84837e-06	7236.88	7056.32	5253.26	5517.22	94..1995/2421	SLC25A24 (HGNC:20662, solute carrier family 25 member 24)
KY21.Chr11.429	-0.369317	0.115496	-3.19766	0.00138549	0.0351163	240.278	212.577	130.859	122.707	1..1068/1160	SORD (HGNC:11184, sorbitol dehydrogenase)
KY21.Chr6.139	-0.371674	0.0809802	-4.58969	4.43909e-06	0.000215425	5544.81	6628.67	4508.19	4504.6	48..2123/3586	TENT5A (HGNC:18345, terminal nucleotidyltransferase 5A)
KY21.Chr7.126	-0.374434	0.116234	-3.22139	0.0012757	0.032599	540.396	335.122	256.422	267.203	110..1144/1573	SLC1A3 (HGNC:10941, solute carrier family 1 member 3)
KY21.Chr8.222	-0.374947	0.115225	-3.25404	0.00113778	0.0293613	300.117	336.373	129.346	221.331	1..1578/1578	P4HA2 (HGNC:8547, prolyl 4-hydroxylase subunit alpha 2)
KY21.Chr8.488	-0.37879	0.0635691	-5.95871	2.54236e-09	1.88281e-07	19320.8	18960.7	14014	14755.8	120..1325/1650	OLA1 (HGNC:28833, Obg like ATPase 1)
KY21.Chr13.98	-0.38019	0.109286	-3.47885	0.000503575	0.0145535	716.231	699.005	425.102	533.259	3..1661/1760	ZCCHC8 (HGNC:25265, zinc finger CCHC-type containing 8)
KY21.Chr1.1644	-0.381128	0.116107	-3.28257	0.00102865	0.0270358	28811.3	28821.8	14703.1	20051.7	3..542/802	Myl.g (myosin light chain.g) MYL1 (HGNC:7582, myosin light chain 1)
KY21.Chr11.626	-0.381961	0.114902	-3.32423	0.000886641	0.0235208	335.1	230.084	128.589	175.459	30..518/811	CYGB (HGNC:16505, cytoglobin)
KY21.Chr3.1054	-0.382223	0.0891413	-4.28784	1.80421e-05	0.000770391	2875.05	2859.79	1872.87	2286.7	19..1263/1584	GNRHR (HGNC:4421, gonadotropin releasing hormone receptor)
KY21.Chr2.1068	-0.382843	0.110361	-3.46899	0.000522421	0.0149797	813.815	641.484	454.601	520.644	2..679/990	SIRT3 (HGNC:14931, sirtuin 3)
KY21.Chr6.277	-0.384022	0.0711999	-5.39358	6.90675e-08	4.3263e-06	29362.7	27913.9	19856.5	22698.5	3..1769/2426	SYNPO2L (HGNC:23532, synaptopodin 2 like)
KY21.Chr8.1274	-0.384649	0.0918704	-4.18686	2.82842e-05	0.00114906	2418.43	2060.75	1520.38	1704.13	1..2043/2046	LARGE1 (HGNC:6511, LARGE xylosyl- and glucuronyltransferase 1)
KY21.Chr6.86	-0.385322	0.114095	-3.37719	0.000732309	0.0199489	309.323	220.08	110.436	163.991	2..643/830	OTOG (HGNC:8516, otogelin)
KY21.Chr11.69	-0.386667	0.0782319	-4.94257	7.70976e-07	4.23263e-05	3857.34	3563.8	2661.04	2797.03	232..1509/1623	IP6K1 (HGNC:18360, inositol hexakisphosphate kinase 1)
KY21.Chr9.1141	-0.386871	0.0756698	-5.11261	3.17731e-07	1.80713e-05	6859.43	6291.04	4617.87	5084.88	27..353/887	TTC17 (HGNC:25596, tetratricopeptide repeat domain 17)
KY21.Chr13.97	-0.389095	0.0904485	-4.30184	1.69389e-05	0.000732081	4415.22	3837.65	2657.26	3277.53	64..1668/1809	KCNJ5 (HGNC:6266, potassium inwardly rectifying channel subfamily J member 5)
KY21.Chr11.1028	-0.395234	0.108302	-3.64937	0.000262884	0.00843782	839.592	747.773	476.537	589.451	35..2143/2717	Ets1/2.a (ETS proto-oncogene 1/2, transcription factor.a) ETS1 (HGNC:3488, ETS proto-oncogene 1, transcription factor)
KY21.Chr4.917	-0.396623	0.0758142	-5.23151	1.68129e-07	9.83799e-06	10084.3	8873.23	6648.83	7225.94	53..1570/2221	SLC7A9 (HGNC:11067, solute carrier family 7 member 9)
KY21.Chr11.970	-0.39956	0.112462	-3.55285	0.000381079	0.0113835	539.475	476.424	311.64	342.891	86..883/1439	RPL11 (HGNC:10301, ribosomal protein L11)
KY21.Chr1.1642	-0.40004	0.116217	-3.44219	0.000577026	0.0163116	25356.2	25004.1	12269.7	16886.5	2..544/748	Myl.f (myosin light chain.f) MYL1 (HGNC:7582, myosin light chain 1)
KY21.Chr1.1601	-0.401823	0.0685234	-5.86403	4.51759e-09	3.27733e-07	69642.9	66688.1	47046.3	53141.2	3..1199/1314	Acta.d (actin alpha.d) ACTC1 (HGNC:143, actin alpha cardiac muscle 1)
KY21.Chr8.460	-0.402165	0.0905441	-4.44165	8.92729e-06	0.000400432	2384.37	2901.06	1827.48	1922.02	31..885/1369	SERAC1 (HGNC:21061, serine active site containing 1)
KY21.Chr3.927	-0.404598	0.113814	-3.5549	0.000378126	0.0113191	452.017	560.204	297.269	337.157	1..1314/1317	KDM8 (HGNC:25840, lysine demethylase 8)
KY21.Chr8.323	-0.404753	0.0810723	-4.9925	5.9604e-07	3.28492e-05	22646	21813	14254.5	17818.9	2..553/821	Tnnc.a (troponin C.a) TNNC1 (HGNC:11943, troponin C1, slow skeletal and cardiac type)
KY21.Chr1.1444	-0.405723	0.0712637	-5.69326	1.24635e-08	8.64482e-07	8937.24	8578.13	6100.43	6699.56	279..2486/2905	SLC6A8 (HGNC:11055, solute carrier family 6 member 8)
KY21.Chr14.222	-0.40663	0.074291	-5.47348	4.41295e-08	2.85217e-06	5925.94	5379.46	4074.77	4150.24	23..781/1640	ZCCHC24 (HGNC:26911, zinc finger CCHC-type containing 24)
KY21.Chr1.841	-0.408736	0.0856622	-4.77149	1.82867e-06	9.42098e-05	7019.62	5592.04	4536.18	4462.17	47..1189/1589	Hox1 (homeobox A1/B1/D1) HOXA1 (HGNC:5099, homeobox A1)
KY21.Chr11.773	-0.409212	0.0691949	-5.9139	3.34092e-09	2.46137e-07	229949	213913	152354	171729	18..5825/5919	Myh.f (myosin heavy chain.f) MYH7 (HGNC:7577, myosin heavy chain 7)
KY21.Chr14.469	-0.410916	0.115456	-3.55908	0.00037216	0.0112113	381.131	433.908	217.846	271.79	313..1665/1953	TPH1 (HGNC:12008, tryptophan hydroxylase 1)
KY21.Chr14.327	-0.410938	0.108062	-3.8028	0.000143073	0.00492666	810.133	1032.88	563.524	651.378	35..823/1177	TMED6 (HGNC:28331, transmembrane p24 trafficking protein 6)
KY21.Chr5.206	-0.411446	0.087381	-4.70865	2.49365e-06	0.000127087	3086.79	2793.52	1934.14	2243.13	3..434/833	ISCA1 (HGNC:28660, iron-sulfur cluster assembly 1)
KY21.Chr10.1144	-0.411516	0.0777061	-5.2958	1.18496e-07	7.10925e-06	9197.77	8905.75	5990	7071.12	3..3539/3607	NPR1 (HGNC:7943, natriuretic peptide receptor 1)
KY21.Chr14.512	-0.414444	0.0749531	-5.52937	3.21378e-08	2.10584e-06	5226.28	4824.26	3546.8	3715.61	23..1192/1527	AGPAT5 (HGNC:20886, 1-acylglycerol-3-phosphate O-acyltransferase 5)
KY21.Chr4.647	-0.414761	0.0893396	-4.64253	3.44173e-06	0.000169336	3522.24	3846.4	2323.69	2870.42	28..393/706	CAPN14 (HGNC:16664, calpain 14)
KY21.Chr6.34	-0.415276	0.115322	-3.601	0.000316992	0.00984693	11021.5	12195.7	4933.3	7040.16	1..537/740	Tnnc.c (troponin C.c) TNNC1 (HGNC:11943, troponin C1, slow skeletal and cardiac type)
KY21.Chr14.120	-0.416849	0.0734446	-5.67569	1.38129e-08	9.4882e-07	16011.2	14205.2	10438.4	11391.1	18..749/1086	PDCL3 (HGNC:28860, phosducin like 3)
KY21.Chr5.356	-0.417958	0.11399	-3.66662	0.000245781	0.00799716	492.524	507.685	269.281	348.625	3..1193/1422	TTN (HGNC:12403, titin)
KY21.Chr4.312	-0.421742	0.110231	-3.82597	0.00013026	0.00452852	571.696	656.489	375.935	411.699	1..3732/4532	PREDICTED: Ciona intestinalis FK506-binding protein 5-like (LOC108949464) 83% query coverage
KY21.Chr11.1197	-0.422112	0.0940146	-4.48986	7.12715e-06	0.000325855	2951.46	2368.36	1737.47	1949.55	34..1356/2000	GJC1 (HGNC:4280, gap junction protein gamma 1)
KY21.Chr11.108	-0.423146	0.115737	-3.65611	0.000256075	0.00825652	438.208	403.897	208.769	285.551	40..777/916	PRSS1 (HGNC:9475, serine protease 1)
KY21.Chr3.1082	-0.424192	0.0756833	-5.60483	2.0846e-08	1.40478e-06	85159.7	77168.1	53362.3	62847.7	1..900/969	Tpm.b (tropomyosin.b) TPM1 (HGNC:12010, tropomyosin 1)
KY21.Chr8.878	-0.428527	0.0893955	-4.7936	1.63812e-06	8.50088e-05	4457.57	4782.99	2836.53	3600.93	2..2131/2425	WFS1 (HGNC:12762, wolframin ER transmembrane glycoprotein)
KY21.Chr10.1119	-0.432437	0.104288	-4.14657	3.37497e-05	0.00134077	824.863	785.286	549.909	511.469	10..831/1518	Dand (Dan domain familymember) GREM1 (HGNC:2001, gremlin 1, DAN family BMP antagonist)
KY21.Chr9.877	-0.435548	0.115855	-3.75944	0.000170296	0.00579291	25599.3	19040.7	13050.3	12447.3	2..6937/7293	TNC (HGNC:5318, tenascin C)
KY21.Chr12.450	-0.43629	0.113978	-3.82785	0.000129269	0.00450507	400.463	240.088	124.051	177.753	3..1436/1663	TRIM2 (HGNC:15974, tripartite motif containing 2)
KY21.Chr1.865	-0.438007	0.106102	-4.12816	3.65683e-05	0.00144035	2441.45	1530.56	617.986	758.03	19..843/1190	KBTBD8 (HGNC:30691, kelch repeat and BTB domain containing 8)
KY21.Chr8.787	-0.439931	0.0956695	-4.59844	4.25666e-06	0.000207991	1587.12	1458.03	959.882	1108.95	62..934/1485	DNAJC4 (HGNC:5271, DnaJ heat shock protein family (Hsp40) member C4)
KY21.Chr1.1445	-0.444064	0.108017	-4.11104	3.93875e-05	0.0015386	1499.67	1065.39	769.267	871.562	3..1049/1204	ADPRHL1 (HGNC:21303, ADP-ribosylhydrolase like 1)
KY21.Chr7.512	-0.444367	0.106896	-4.15702	3.22432e-05	0.00129145	152.821	130.047	52.9486	45.8717	10..843/969	CASTOR2 (HGNC:37073, cytosolic arginine sensor for mTORC1 subunit 2)
KY21.Chr3.1281	-0.448436	0.072793	-6.16043	7.25473e-10	5.69917e-08	31159.7	32271.8	20647.7	24089.5	16..387/885	CYCS (HGNC:19986, cytochrome c, somatic)
KY21.Chr6.597	-0.450951	0.116185	-3.88132	0.000103892	0.00373042	45056.3	32708.2	19370.1	21346.4	20..1459/2086	{SET and MYND domain containing 1 // Ci-ZF438} SMYD1 (HGNC:20986, SET and MYND domain containing 1)
KY21.Chr10.913	-0.450952	0.114536	-3.9372	8.2439e-05	0.00306057	211.739	306.362	109.679	131.881	1..201/204	IPP (HGNC:6108, intracisternal A particle-promoted polypeptide)
KY21.Chr5.984	-0.453059	0.0684207	-6.62167	3.55161e-11	3.43269e-09	28686.1	28159	18920	21254.7	277..1287/1414	ALDOC (HGNC:418, aldolase, fructose-bisphosphate C)
KY21.Chr7.1206	-0.457601	0.0714201	-6.40717	1.4825e-10	1.31748e-08	5819.15	5864.64	3978.71	4220.2	3..1373/1432	CHRNB2 (HGNC:1962, cholinergic receptor nicotinic beta 2 subunit)
KY21.Chr1.1099	-0.461734	0.115469	-3.99877	6.36715e-05	0.00241425	15194.6	17831.5	6674.55	9264.94	42..374/702	GRAMD1A (HGNC:29305, GRAM domain containing 1A)
KY21.Chr3.132	-0.467629	0.0818372	-5.71413	1.10263e-08	7.68547e-07	3012.22	3079.87	1978.76	2194.96	2..2134/2244	GLS (HGNC:4331, glutaminase)
KY21.Chr5.1034	-0.471409	0.0712014	-6.62079	3.57295e-11	3.43269e-09	56429.4	53498.3	35483.1	40838.4	32..1156/1335	CAV1 (HGNC:1527, caveolin 1)
KY21.Chr9.273	-0.475267	0.0717976	-6.61954	3.60325e-11	3.43857e-09	13997.8	14256.4	9142.71	10403.7	19..2427/2993	PFKM (HGNC:8877, phosphofructokinase, muscle)
KY21.Chr8.60	-0.478733	0.115993	-4.12725	3.67131e-05	0.00144205	265.134	353.879	137.666	165.138	1..1092/1095	CYP2C9 (HGNC:2623, cytochrome P450 family 2 subfamily C member 9)
KY21.Chr11.481	-0.479143	0.07561	-6.33703	2.3424e-10	2.03089e-08	49668.5	48257.6	30478.7	36666.4	133..14847/15133	RYR3 (HGNC:10485, ryanodine receptor 3)
KY21.Chr2.182	-0.481291	0.0740081	-6.50322	7.86209e-11	7.25916e-09	12275.4	11980.6	7728.98	8922.05	3..848/1672	TMEM38B (HGNC:25535, transmembrane protein 38B)
KY21.Chr14.345	-0.482687	0.110275	-4.37712	1.20259e-05	0.000529402	1240.06	867.816	668.665	599.772	68..988/1707	KLF3 (HGNC:16516, Kruppel like factor 3)
KY21.Chr1.1701	-0.482999	0.106909	-4.51785	6.24693e-06	0.000289333	1005.3	805.294	540.832	581.424	12..908/1125	Hand-r (heart and neural crest derivatives expressed-related) HAND2 (HGNC:4808, heart and neural crest derivatives expressed 2)
KY21.Chr7.1203	-0.484426	0.0770588	-6.28644	3.24834e-10	2.76475e-08	8562.55	7377.69	5328.9	5534.42	3..1409/1554	TMEM161B (HGNC:28483, transmembrane protein 161B)
KY21.Chr8.892	-0.484809	0.078985	-6.13799	8.35742e-10	6.49367e-08	25845.1	23667.4	15222	18390	33..605/770	Myl.b (myosin light chain.b) MYL5 (HGNC:7586, myosin light chain 5)
KY21.Chr3.997	-0.486882	0.0650457	-7.48524	7.1416e-14	9.14833e-12	22868.8	21790.4	14967.8	15915.2	91..3339/3708	SPAG1 (HGNC:11212, sperm associated antigen 1)
KY21.Chr14.171	-0.491418	0.0679795	-7.22892	4.86855e-13	5.76883e-11	9100.19	8835.72	5999.08	6318.83	2..1723/1891	C6 (HGNC:1339, complement C6)
KY21.Chr8.895	-0.492365	0.0803452	-6.12811	8.8927e-10	6.83488e-08	31704.7	30366.1	18599.3	23175.5	2..577/798	Myl.a (myosin light chain.a) MYL5 (HGNC:7586, myosin light chain 5)
KY21.Chr4.1012	-0.493125	0.0708746	-6.95772	3.45822e-12	3.80328e-10	97679	90795.6	60117.1	68609.2	17..961/1222	Tnnt (troponin T) TNNT2 (HGNC:11949, troponin T2, cardiac type)
KY21.Chr5.1035	-0.493797	0.0793781	-6.22082	4.94558e-10	4.01835e-08	45672.2	43707.2	26874.4	33314.3	59..775/856	CAV1 (HGNC:1527, caveolin 1)
KY21.Chr9.119	-0.497756	0.0930018	-5.35211	8.69333e-08	5.37437e-06	3811.31	3653.83	2104.33	2753.45	1..2184/2260	Tbx15/18/22 (T-box 15/18/22) TBX18 (HGNC:11595, T-box transcription factor 18)
KY21.Chr9.215	-0.499156	0.0697887	-7.15238	8.52832e-13	9.93969e-11	8105.01	7610.27	5260.82	5442.68	46..1095/1543	GMPR (HGNC:4376, guanosine monophosphate reductase)
KY21.Chr3.1089	-0.504047	0.0712005	-7.07925	1.44934e-12	1.63557e-10	20698.9	19640.9	12807.5	14506.9	28..2820/2992	JPH3 (HGNC:14203, junctophilin 3)
KY21.Chr1.2211	-0.504562	0.07657	-6.58956	4.41146e-11	4.18177e-09	76531.8	73859.4	45549.4	55355.7	3..1190/1259	Acta.e (actin alpha.e) ACTA1 (HGNC:129, actin alpha 1, skeletal muscle)
KY21.Chr1.1765	-0.505783	0.0906231	-5.58117	2.38905e-08	1.59483e-06	2149.61	2157.04	1285.89	1517.21	3..2138/2374	IL20RA (HGNC:6003, interleukin 20 receptor subunit alpha)
KY21.Chr7.644	-0.506141	0.0805243	-6.28557	3.2666e-10	2.76475e-08	45859	45266.5	26851	33775.3	134..2668/2926	CSMD3 (HGNC:19291, CUB and Sushi multiple domains 3)
KY21.Chr9.379	-0.511594	0.0844642	-6.05693	1.38743e-09	1.03831e-07	7241.48	6307.3	4077.8	4830.29	31..2265/3018	PRKG2 (HGNC:9416, protein kinase cGMP-dependent 2)
KY21.Chr5.1040	-0.513522	0.0828258	-6.20002	5.64548e-10	4.5352e-08	5030.19	4549.16	2927.3	3385.33	102..1298/2663	PANK2 (HGNC:15894, pantothenate kinase 2)
KY21.Chr10.181	-0.51488	0.0894936	-5.75326	8.75392e-09	6.13162e-07	2400.94	2072.01	1424.32	1472.48	49..2244/2583	CENPE (HGNC:1856, centromere protein E)
KY21.Chr3.313	-0.516174	0.110199	-4.684	2.81332e-06	0.000140854	781.594	745.272	385.768	504.589	680..916/1382	SHQ1 (HGNC:25543, SHQ1, H/ACA ribonucleoprotein assembly factor)
KY21.Chr5.931	-0.521508	0.0981493	-5.31342	1.07586e-07	6.53744e-06	5282.44	3728.86	2863.76	2767.21	3..2831/3245	PREDICTED: Ciona intestinalis uncharacterized LOC108950277 46% query coverage
KY21.Chr2.1188	-0.524038	0.0809732	-6.47174	9.68789e-11	8.71849e-09	7020.54	7036.32	4180.67	5035.57	30..1478/1925	PRODH2 (HGNC:17325, proline dehydrogenase 2)
KY21.Chr2.1312	-0.526687	0.0860457	-6.12102	9.29791e-10	7.10791e-08	2561.12	2343.35	1524.92	1649.09	235..972/1491	PHOSPHO2 (HGNC:28316, phosphatase, orphan 2)
KY21.Chr12.769	-0.528015	0.0864639	-6.10677	1.01664e-09	7.7303e-08	3822.35	4457.88	2495.39	2845.19	154..1893/2865	KIF4A (HGNC:13339, kinesin family member 4A)
KY21.Chr5.367	-0.533779	0.0801876	-6.65663	2.8018e-11	2.74751e-09	8336.08	7057.57	4832.69	5196.12	59..3712/4189	DAG1 (HGNC:2666, dystroglycan 1)
KY21.Chr8.464	-0.542158	0.11178	-4.85023	1.23318e-06	6.59193e-05	229.231	170.062	68.0768	69.9543	1..546/549	ACTG2 (HGNC:145, actin gamma 2, smooth muscle)
KY21.Chr4.186	-0.546887	0.0933688	-5.85728	4.70521e-09	3.37896e-07	6375.19	5176.89	3194.31	3997.72	45..1685/1939	ALDH1A2 (HGNC:15472, aldehyde dehydrogenase 1 family member A2)
KY21.Chr4.861	-0.554843	0.069761	-7.95348	1.8134e-15	2.68591e-13	55568.7	51768.9	32946.9	37072.4	34..1404/1727	CASQ1 (HGNC:1512, calsequestrin 1)
KY21.Chr12.575	-0.555804	0.0859471	-6.46681	1.00095e-10	8.95126e-09	2297.83	2318.35	1525.68	1383.03	2..1846/2377	SLC23A2 (HGNC:10973, solute carrier family 23 member 2)
KY21.Chr2.157	-0.559014	0.116001	-4.81905	1.44244e-06	7.54046e-05	438.208	347.627	178.512	200.689	1..1671/1674	SLIT3 (HGNC:11087, slit guidance ligand 3)
KY21.Chr5.702	-0.560299	0.116201	-4.8218	1.42266e-06	7.4645e-05	8130.79	9897.36	3503.68	4583.73	2..1258/1547	CKB (HGNC:1991, creatine kinase B)
KY21.Chr3.1104	-0.56064	0.081585	-6.87185	6.33745e-12	6.67498e-10	74956.6	71647.4	41039.7	52083.9	1..912/1000	Tpm.c (tropomyosin.c) TPM1 (HGNC:12010, tropomyosin 1)
KY21.Chr5.251	-0.561948	0.115904	-4.8484	1.24463e-06	6.62826e-05	394.94	565.206	221.628	240.826	1..1158/1534	CDHR2 (HGNC:18231, cadherin related family member 2)
KY21.Chr3.1521	-0.562338	0.0750794	-7.48992	6.89152e-14	8.90823e-12	6932.16	7432.71	4376.58	4858.96	1..957/2043	{Ci-ZF169} SIRT4 (HGNC:14932, sirtuin 4)
KY21.Chr4.547	-0.563313	0.0893763	-6.30272	2.92474e-10	2.51609e-08	2045.59	2113.27	1211.01	1375	109..1746/1910	SLC22A5 (HGNC:10969, solute carrier family 22 member 5)
KY21.Chr7.868	-0.568454	0.0751903	-7.5602	4.02442e-14	5.29845e-12	71215.3	68638.8	40660.7	48783.4	2..1192/1204	Acta.c (actin alpha.c) ACTA1 (HGNC:129, actin alpha 1, skeletal muscle)
KY21.Chr1.2095	-0.570821	0.0735675	-7.75914	8.55059e-15	1.21581e-12	43762.8	46405.7	26590	31140	121..18306/18398	NEB (HGNC:7720, nebulin)
KY21.Chr8.495	-0.575375	0.114937	-5.00599	5.55751e-07	3.0748e-05	517.38	413.901	235.243	229.359	53..1600/2007	SLC2A1 (HGNC:11005, solute carrier family 2 member 1)
KY21.Chr7.961	-0.577233	0.076071	-7.58808	3.24685e-14	4.31467e-12	15449.6	14116.4	8702.48	10052.8	3..1487/2054	CHRNB2 (HGNC:1962, cholinergic receptor nicotinic beta 2 subunit)
KY21.Chr4.967	-0.579844	0.0970138	-5.97692	2.27398e-09	1.69286e-07	2120.15	1779.4	1073.34	1254.59	136..378/1463	GNG7 (HGNC:4410, G protein subunit gamma 7)
KY21.Chr3.90	-0.582027	0.0764804	-7.61014	2.73789e-14	3.70762e-12	5484.97	5050.59	3203.39	3451.85	10..561/1241	DNAJC4 (HGNC:5271, DnaJ heat shock protein family (Hsp40) member C4)
KY21.Chr1.817	-0.590216	0.112185	-5.26111	1.43185e-07	8.44793e-06	583.664	726.515	319.204	364.68	776..1444/2247	ZFYVE26 (HGNC:20761, zinc finger FYVE-type containing 26)
KY21.Chr8.463	-0.591024	0.115913	-5.09888	3.41672e-07	1.93555e-05	392.178	282.603	151.282	123.854	1..858/861	NOD2 (HGNC:5331, nucleotide binding oligomerization domain containing 2)
KY21.Chr3.316	-0.594623	0.110226	-5.39458	6.86825e-08	4.32122e-06	743.849	764.029	353.243	455.277	188..415/775	MYO1F (HGNC:7600, myosin IF)
KY21.Chr1.2019	-0.596013	0.077786	-7.66222	1.8275e-14	2.52284e-12	57668.6	57082.1	32041.5	39399.2	1..1383/1530	ACTC1 (HGNC:143, actin alpha cardiac muscle 1)
KY21.Chr1.1108	-0.60355	0.114815	-5.25671	1.46658e-07	8.61707e-06	467.668	487.678	204.23	259.175	76..1539/1961	Tlx (T cell leukemia homeobox) TLX3 (HGNC:13532, T cell leukemia homeobox 3)
KY21.Chr2.542	-0.606175	0.0811401	-7.47072	7.97564e-14	1.00359e-11	5795.21	5024.33	3180.7	3456.43	74..3973/4090	SLX4 (HGNC:23845, SLX4 structure-specific endonuclease subunit)
KY21.Chr10.579	-0.620215	0.0776341	-7.98896	1.36086e-15	2.05851e-13	6197.52	5874.64	3456.03	3925.47	1..714/933	NINJ1 (HGNC:7824, ninjurin 1)
KY21.Chr3.1303	-0.623813	0.0801012	-7.78781	6.81806e-15	9.89245e-13	3427.41	3301.2	1959.1	2120.42	59..1387/1726	SLC16A12 (HGNC:23094, solute carrier family 16 member 12)
KY21.Chr5.1072	-0.63116	0.115762	-5.45221	4.97473e-08	3.172e-06	450.176	587.714	199.692	263.762	1..237/240	ABCC2 (HGNC:53, ATP binding cassette subfamily C member 2)
KY21.Chr1.1745	-0.631543	0.0711116	-8.88101	6.62588e-19	1.47208e-16	95047.9	93467.8	53432.7	62200.9	1..1197/1752	Acta.a (actin alpha.a) ACTA1 (HGNC:129, actin alpha 1, skeletal muscle)
KY21.Chr12.521	-0.640573	0.0842655	-7.60184	2.9194e-14	3.91613e-12	3389.67	3234.93	1825.21	2096.34	124..1350/1637	NFS1 (HGNC:15910, NFS1 cysteine desulfurase)
KY21.Chr9.54	-0.646343	0.077631	-8.32583	8.37411e-17	1.47002e-14	19323.5	18629.3	10298.5	12417.5	2..12574/12664	OBSCN (HGNC:15719, obscurin, cytoskeletal calmodulin and titin-interacting RhoGEF)
KY21.Chr2.1442	-0.649836	0.0801288	-8.10989	5.06642e-16	8.28039e-14	15791.1	15429.4	8305.36	10220.2	21..1346/1963	TRIM54 (HGNC:16008, tripartite motif containing 54)
KY21.Chr4.307	-0.652168	0.0808515	-8.06624	7.24934e-16	1.17134e-13	41597.6	40644.8	21516	27089.5	97..3345/3756	ITGA6 (HGNC:6142, integrin subunit alpha 6)
KY21.Chr7.315	-0.653092	0.116198	-5.6205	1.90404e-08	1.29539e-06	25208	18511.7	8650.29	9302.78	40..1140/1598	Ckm (creatine kinase, M-type) CKM (HGNC:1994, creatine kinase, M-type)
KY21.Chr10.150	-0.653287	0.104838	-6.2314	4.62282e-10	3.77769e-08	912.32	1100.4	527.973	538.992	46..759/1404	ETHE1 (HGNC:23287, ETHE1 persulfide dioxygenase)
KY21.Chr6.585	-0.653645	0.0848718	-7.70156	1.34414e-14	1.87376e-12	4889.34	4913.04	2580.87	3147.95	88..1650/2498	SLC2A1 (HGNC:11005, solute carrier family 2 member 1)
KY21.Chr11.971	-0.657274	0.0722334	-9.09931	9.09036e-20	2.19078e-17	152017	147201	82556.7	96968.2	53..3067/3331	ATP2A1 (HGNC:811, ATPase sarcoplasmic/endoplasmic reticulum Ca2+ transporting 1)
KY21.Chr3.92	-0.663483	0.0829754	-7.99614	1.2838e-15	1.96283e-13	2991.05	2768.51	1633.09	1723.63	10..852/1116	DNAJC4 (HGNC:5271, DnaJ heat shock protein family (Hsp40) member C4)
KY21.Chr13.92	-0.663623	0.0970808	-6.83578	8.15592e-12	8.34309e-10	2611.76	2470.9	1216.3	1597.48	62..1246/1546	BOLL (HGNC:14273, boule homolog, RNA binding protein)
KY21.Chr2.656	-0.66737	0.0811854	-8.22033	2.02952e-16	3.47684e-14	211644	205510	107080	136199	18..5825/6036	Myh.e (myosin heavy chain.e) MYH7 (HGNC:7577, myosin heavy chain 7)
KY21.Chr3.13	-0.669231	0.0860513	-7.77712	7.4195e-15	1.06564e-12	32606.9	29420.7	15528.3	20096.4	1..5784/5890	Myh.i (myosin heavy chain.i) MYH7 (HGNC:7577, myosin heavy chain 7)
KY21.Chr1.1810	-0.672748	0.10344	-6.50377	7.83311e-11	7.25916e-09	2587.82	3418.75	1366.83	1799.32	491..1666/1669	STUM (HGNC:30491, stum, mechanosensory transduction mediator homolog)
KY21.Chr11.41	-0.673174	0.0807829	-8.33313	7.87299e-17	1.39932e-14	57037	60240.7	30221.5	37931.3	2..4735/4822	Myh.d (myosin heavy chain.d) MYH7 (HGNC:7577, myosin heavy chain 7)
KY21.Chr9.109	-0.681158	0.0846981	-8.04218	8.82534e-16	1.39431e-13	31457.1	31865.4	15703.8	20457.6	24..1592/1973	VIM (HGNC:12692, vimentin)
KY21.Chr2.36	-0.691503	0.0788582	-8.76894	1.8035e-18	3.71651e-16	12372	14437.8	7281.19	8146.81	1..1629/2122	PKM (HGNC:9021, pyruvate kinase M1/2)
KY21.Chr2.275	-0.693426	0.0862768	-8.03722	9.1899e-16	1.43595e-13	19319.8	19262	9383.25	12322.3	29..1243/1370	LDB3 (HGNC:15710, LIM domain binding 3)
KY21.Chr7.1179	-0.695155	0.0946772	-7.34237	2.09838e-13	2.57214e-11	3977.94	3101.13	1807.82	2044.73	45..1922/2109	ASB2 (HGNC:16012, ankyrin repeat and SOCS box containing 2)
KY21.Chr1.2021	-0.695404	0.0753724	-9.22624	2.80287e-20	6.99193e-18	42292.6	39887	21721.8	25826.9	3..1196/1251	Acta.i (actin alpha.i) ACTA1 (HGNC:129, actin alpha 1, skeletal muscle)
KY21.Chr14.114	-0.704368	0.113661	-6.19712	5.75048e-10	4.57344e-08	527.507	486.427	216.333	235.092	1..1083/1210	PRSS8 (HGNC:9491, serine protease 8)
KY21.Chr14.870	-0.707738	0.103692	-6.82541	8.76731e-12	8.90445e-10	1207.83	1019.12	540.076	595.185	3..1256/1398	GOLGA5 (HGNC:4428, golgin A5)
KY21.Chr1.326	-0.71052	0.0768951	-9.24011	2.46234e-20	6.25215e-18	69297.7	71357.3	36102.6	44016.2	60..3356/4192	MYBPC3 (HGNC:7551, myosin binding protein C3)
KY21.Chr12.989	-0.715352	0.0737854	-9.69504	3.16525e-22	9.78407e-20	12352.7	11466.7	6409.8	7212.18	31..1908/2392	Ache (acetylcholinesterase) BCHE (HGNC:983, butyrylcholinesterase)
KY21.Chr11.570	-0.72457	0.0771502	-9.39168	5.90484e-21	1.71349e-18	97143.2	89365.1	47626.5	57367.1	19..2937/3261	ATP2A1 (HGNC:811, ATPase sarcoplasmic/endoplasmic reticulum Ca2+ transporting 1)
KY21.Chr3.11	-0.727367	0.0794101	-9.15963	5.20759e-20	1.27667e-17	51726.1	47779.9	24944.8	30622.8	238..6096/6175	Myh.g (myosin heavy chain.g) MYH6 (HGNC:7576, myosin heavy chain 6)
KY21.Chr11.620	-0.746405	0.0938123	-7.95637	1.7716e-15	2.65162e-13	2298.75	2323.35	1080.15	1336.01	1..2991/3466	SORL1 (HGNC:11185, sortilin related receptor 1)
KY21.Chr3.12	-0.749026	0.082405	-9.08957	9.94322e-20	2.35638e-17	55185.7	52124	25685.4	32691.6	18..5825/6019	Myh.h (myosin heavy chain.h) MYH7 (HGNC:7577, myosin heavy chain 7)
KY21.Chr11.573	-0.749674	0.0780964	-9.59934	8.04616e-22	2.38351e-19	113636	104634	54200.4	65948.6	23..3031/3343	ATP2A1 (HGNC:811, ATPase sarcoplasmic/endoplasmic reticulum Ca2+ transporting 1)
KY21.Chr8.439	-0.754435	0.105385	-7.15887	8.13458e-13	9.55914e-11	1626.71	1945.71	726.152	987.388	1..1185/1188	CYP2C9 (HGNC:2623, cytochrome P450 family 2 subfamily C member 9)
KY21.Chr13.475	-0.761309	0.0690727	-11.0218	2.99851e-28	1.37535e-25	130813	124169	66543.5	75524.3	59..16909/17276	ITGB4 (HGNC:6158, integrin subunit beta 4)
KY21.Chr3.91	-0.768271	0.0874186	-8.78841	1.51685e-18	3.17177e-16	3597.73	3022.35	1727.64	1759.18	6..611/1169	DNAJC4 (HGNC:5271, DnaJ heat shock protein family (Hsp40) member C4)
KY21.Chr1.2020	-0.771577	0.0748881	-10.3031	6.82495e-25	2.55379e-22	43585.2	42235.4	21354.9	25466.8	1..1197/1264	Acta.h (actin alpha.h) ACTC1 (HGNC:143, actin alpha cardiac muscle 1)
KY21.Chr10.13	-0.790704	0.087274	-9.06002	1.3043e-19	3.0403e-17	7322.5	7714.06	3414.43	4362.4	1..621/711	HSPB1 (HGNC:5246, heat shock protein family B (small) member 1)
KY21.Chr4.1033	-0.792083	0.07621	-10.3934	2.65627e-25	1.04915e-22	19127.4	16566	9079.93	10020.7	60..1301/2275	BCAT1 (HGNC:976, branched chain amino acid transaminase 1)
KY21.Chr12.479	-0.807853	0.099093	-8.15248	3.5654e-16	5.90961e-14	3404.4	3617.57	1405.41	1964.46	19..432/594	FABP7 (HGNC:3562, fatty acid binding protein 7)
KY21.Chr4.135	-0.810136	0.0874068	-9.26857	1.88662e-20	4.96775e-18	13194.1	13123.5	5779.72	7602.09	24..638/1634	TMEM47 (HGNC:18515, transmembrane protein 47)
KY21.Chr5.674	-0.812119	0.0996199	-8.15218	3.57428e-16	5.90961e-14	2384.37	2893.55	1103.6	1408.26	125..1786/1867	KLHL23 (HGNC:27506, kelch like family member 23)
KY21.Chr3.738	-0.82556	0.0924748	-8.92741	4.36085e-19	9.84238e-17	3553.54	2974.83	1477.27	1729.36	2..889/1509	NEURL2 (HGNC:16156, neuralized E3 ubiquitin protein ligase 2)
KY21.Chr8.61	-0.832919	0.100515	-8.28648	1.16653e-16	2.02279e-14	1457.32	1759.39	695.896	794.727	1..3561/3564	RTL1 (HGNC:14665, retrotransposon Gag like 1)
KY21.Chr3.1171	-0.837079	0.0957708	-8.74044	2.32201e-18	4.71666e-16	3497.38	2769.76	1389.52	1603.22	1..1494/2689	PPP1R3B (HGNC:14942, protein phosphatase 1 regulatory subunit 3B)
KY21.Chr1.1105	-0.849302	0.11111	-7.64379	2.10927e-14	2.88381e-12	1085.39	977.856	341.897	489.68	62..523/689	TMCO5B (HGNC:34243, transmembrane and coiled-coil domains 5B (pseudogene))
KY21.Chr3.8	-0.854407	0.0854812	-9.99526	1.59864e-23	5.41217e-21	11174.3	8819.47	4825.89	5047.03	45..1517/1855	SLC38A3 (HGNC:18044, solute carrier family 38 member 3)
KY21.Chr10.149	-0.861233	0.101446	-8.48953	2.07466e-17	3.93327e-15	1480.33	1641.85	622.524	778.672	1..843/1035	HS2ST1 (HGNC:5193, heparan sulfate 2-O-sulfotransferase 1)
KY21.Chr8.437	-0.872076	0.0940311	-9.27433	1.78734e-20	4.79513e-18	1955.37	2018.24	849.447	1009.18	735..1100/1239	CTSF (HGNC:2531, cathepsin F)
KY21.Chr8.438	-0.882688	0.0892128	-9.89418	4.41201e-23	1.45894e-20	7310.53	8947.01	3508.22	4205.29	1..3189/3332	RTL1 (HGNC:14665, retrotransposon Gag like 1)
KY21.Chr12.763	-0.887175	0.0839213	-10.5715	4.03889e-26	1.68909e-23	8315.83	8441.83	3609.58	4497.72	198..1478/1533	KCNA3 (HGNC:6221, potassium voltage-gated channel subfamily A member 3)
KY21.Chr6.281	-0.890372	0.0991566	-8.97945	2.72129e-19	6.24098e-17	1614.74	1833.17	695.896	837.159	12..1274/1571	ZAN (HGNC:12857, zonadhesin)
KY21.Chr1.864	-0.894941	0.106231	-8.42446	3.62424e-17	6.78067e-15	1838.45	1325.48	655.806	652.525	1..834/837	KLHL41 (HGNC:16905, kelch like family member 41)
KY21.Chr1.656	-0.897061	0.0879214	-10.203	1.92271e-24	7.00999e-22	9203.29	9285.89	3785.07	4939.24	1..1140/1531	TMEM68 (HGNC:26510, transmembrane protein 68)
KY21.Chr4.120	-0.897303	0.0753414	-11.9098	1.05198e-32	6.23252e-30	36765.3	34979	16177.3	19238.6	1..882/1135	Acta.g (actin alpha.g) ACTA1 (HGNC:129, actin alpha 1, skeletal muscle)
KY21.Chr4.119	-0.921575	0.077075	-11.9569	5.97743e-33	3.69535e-30	37390.4	36582.1	16087.3	19544.8	39..1193/1383	Acta.f (actin alpha.f) ACTA1 (HGNC:129, actin alpha 1, skeletal muscle)
KY21.Chr8.1007	-0.932691	0.0928141	-10.049	9.27921e-24	3.29853e-21	5998.67	4772.99	2199.64	2611.25	1..648/802	Meox (mesenchyme homeobox) MEOX2 (HGNC:7014, mesenchyme homeobox 2)
KY21.Chr4.755	-0.960729	0.0931672	-10.3119	6.22703e-25	2.39303e-22	4885.65	5522.01	1965.91	2559.64	79..1308/2346	CKMT2 (HGNC:1996, creatine kinase, mitochondrial 2)
KY21.Chr7.511	-1.04041	0.097678	-10.6514	1.71727e-26	7.63058e-24	5272.31	3826.39	1721.59	1849.78	11..1066/1068	ASB1 (HGNC:16011, ankyrin repeat and SOCS box containing 1)
KY21.Chr7.845	-1.04529	0.0817079	-12.793	1.79384e-37	1.34246e-34	11268.2	9503.46	4207.9	4704.14	31..2520/2644	CXorf38 (HGNC:28589, chromosome X open reading frame 38)
KY21.Chr9.640	-1.06569	0.0824453	-12.926	3.21008e-38	2.53578e-35	46652.6	42591.8	16626.6	20895.7	1..3129/3323	NEXN (HGNC:29557, nexilin F-actin binding protein)
